# Supplementary material for: Comprehensive analysis of the RBP regulome reveals functional modules and drug candidates in liver cancer
Source: Sci Rep. 2026 Jun 26;16:19626. doi: 10.1038/s41598-026-58864-6 (PMC13309532; doi:10.1038/s41598-026-58864-6)
Supplement: Supplementary file 2 — Supplementary Material 2 [file 41598_2026_58864_MOESM2_ESM.csv]

	AATF	ABCF1	ABT1	ADAR	AGGF1	AGO1	AGO2	AGO3	AKAP1	AKAP8	AKAP8L	APOBEC3C	AQR	ASCC1	ATP5F1C	AUH	BCCIP	BCLAF1	BOP1	BUD13	CCAR1	CCAR2	CCDC124	CELF1	CIRBP	CKAP4	CNOT7	CNOT8	CPEB4	CPSF6	CPSF7	CSTF2	CSTF2T	DAZAP1	DDX1	DDX19B	DDX21	DDX24	DDX27	DDX28	DDX3X	DDX47	DDX51	DDX52	DDX55	DDX6	DHX30	DKC1	DNAJC2
AATF	0	0	0	0	0,1	0	0	0	0	0	0	0	0	0	0	0	0	0	0	0	0	0	0	0	0	0	0	0	0	0	0	0,1	0	0	0	0	0	0	0	0	0	0	0	0	0	0	0	0	0
ABCF1	0	0	0,1	0	0	0	0	0	0	0	0	0	0	0	0	0	0	0	0	0	0,1	0	0	0,2	0	0	0	0	0	0	0	0,1	0	0	0	0	0	0	0	0	0	0	0	0	0	0	0	0	0
ABT1	0	0	0	0	0	0	0	0	0	0	0	0	0	0	0	0	0	0	0	0	0	0	0,1	0	0	0	0	0	0	0	0	0	0	0	0	0	0	0	0	0	0	0	0	0	0	0	0	0	0
ADAR	0	0	0	0	0	0,2	0	0	0,1	0	0	0	0	0	0	0	0	0	0	0,1	0	0	0,1	0	0	0,2	0	0	0	0	0	0	0	0	0	0	0	0	0	0	0	0	0,1	0	0,1	0	0	0	0
AGGF1	0	0	0	0	0	0	0	0	0	0	-0,1	0	0	0,2	0	0	0	0	0	0	0	0	0	0	0	0	0	0	0	0	0	0	0	0	0	0	0	0	0	0	0	0	0	0	0	0	0	0	0
AGO1	0,1	0	0	0	0	0	0	0	0	0	0	0,1	0	0	0	0	0	0	0	0	0	0	0	0	0	0	0	0	0	0	0	0	0	0	0	0	0	0	0	0	0	0	0	0	0	0	0	0	0
AGO2	0	-0,2	0	0	0	0	0	0	0	0	0	0	0	0	0	0	0	0	0	0	0	0	0	0	0	0	0	0	0	0	0	0	0	0	0	0	0	0	0	0	0	0	0	0	0	0	0	0	0
AGO3	0	0	0	0	0	0	0	0	0	0	0	0	0,1	0	0	0	0	0	0	0	0	0	0	0	0	0	0	0	0	0	0	0	0	0	0	0	0	0	0	0	0	0	0	0	0	0	0,1	0	0
AKAP1	0	0	0	0	0	-0,1	0	0	0	0	0	0	0	0	0	0	0	0	0	0	0	0	0	0	0	0	0	0	0	0	0	0	0	0	0,1	0	0	0	0	-0,1	0	0	0	0,1	0,1	0	0	0	0
AKAP8	0	0	0	0	0	0	0,1	0	0	0	0	0	0,1	0	0	0	0	0	0	0	0	0	0	0	0	0	0	0,2	0	0	0	0	0	0,3	0	0,1	0	0	0	-0,2	0	0	0	0	0	0	0	0	0
AKAP8L	0,1	0	0	0	0	0	0	0	0	0	0	0	0,2	0	0,2	0	0	0,1	0	0	0,4	0	0	0	0	0	0	0	0	0	0	0	0	0	0	0	0	0	0	0	0	0	0	0	0	0	0	0,3	0
APOBEC3C	0	0	0	0	0	0	0	0,2	0	0	0	0	0	0	0	0	0	0	0	0	0	0	-0,1	0	0	0	0	0	0	0	0	0	0	0	0	0	0	0	0	0	0	0	0	0	0	0	0	-0,1	0
AQR	0	0	0	0	-0,1	0	0	0	0	0	0	0	0	0	0	0	0	0	0	0	0	0	0	0	0	0	0	0	0	0	0	0	0	0	0	0	0	0	0	0	0	0	0	0	0	0	0	0	0
ASCC1	0	0	0	0	0	0,1	0	0	0,1	0	0	0	0	0	0	0	0	0	0	0	0	0	0	0	0	0,1	0	0	0	0	0	0	0	0	0	0	0	0	0	0	0	0	0	0	0	0	0	0	0
ATP5F1C	0	0	0	0	0	0	0	0	0	0	0	-0,1	0	0	0	0	0	0,1	-0,2	0	0	0	0	0	0	0	0	0	0	0	0	0	0	0	0	0	0	0	0	0	0	0	0	0	0	0	0	0	0
AUH	0	0	0	0	0	0	0	0	0	0	0	0	0	0	0	0	0	0	0	0	0	0	0	0	0	0	0	0	0	0	0	0	0	0	0	0,2	0	0	0	0	0	0	0	0	0	0	0	0	0
BCCIP	0	0	0	0	0	0	0,3	0	0	0	0	0	0	0	0	0	0	0	0	0	0	0	0	0	0	0	0	0	0	0	0	0	0	0	0	0	0	0	0	0	0	0	0	0	0	0	0	0	0
BCLAF1	0	0	0	0	0	0	0	0	0	0,1	0,1	0	0,3	0	0	0	0	0	0	0	0	0	0	0	0	0	0	0	0	0	0	0,1	0	0	0	0	0	0	0	0	0	0	0	0	0	0	0	0	0
BOP1	0	0	0	0	0	0	0	0,1	0	0	0	0	0	0	0	0	0,1	0	0	0	0	0	0	0	0	0	0	0	0	0	0	0	0	0	0	0	0	0	0	0	0	0	0,1	0	0	0	0	0	0
BUD13	0	0	0	0	0	0	0	0,1	0	0	0	0	0	0	0	0	0	0	0	0	0	0	0	0	0	0	0,1	0	0	0	0	0	0	0,1	0	0	0	0	0	0	0	0	0	0	0	0	0,2	0	0
CCAR1	0	0	0	0	0,1	0	0	0	0	0	0	0	0,2	0	0	0	0	0	0	0	0	0	0	0	0	0	0	0	0	0	0	0	0	0	0	0	0,1	0	0	0	0	0	0	0	0	0	0	0	0
CCAR2	0	0	0	0	0	0	-0,1	0	0	0	0	0	0	0	0	0	0	0	0	0	0	0	0	0	0	0	0	0	0	0	0	0	0	0	0	0	-0,2	0	0	0	0	0	0	0	0	0	0	0,1	0
CCDC124	0	0	0	0,1	0	0	-0,2	0	0	0	0	0	0	0	0	0	0	0	0,1	0	0	0	0	0	0	0	0	0,1	0	0	0	0	0	0	0	0	0	0	0,1	0	0	0	0	0	0	0	0,1	0	0
CELF1	0	0	0	0	0,1	0	0	0	0	0	0	0	0	0	0	0	0	0	0	0	0	0	0	0	0	0	0	0	0	0,1	0	0	0	0	0	0	0	0	0	0	0	0	0	0	0	0	0	0	0
CIRBP	0	0	0	0	0	-0,1	0	0	0	0	0	0	0	0	0	0	0	0	0	0	0	0	0	0	0	0	0	0	0	0	0,1	0	0	0	0	0	0	0	0	0	0	0	0	0	0	0	0	0	0
CKAP4	0	0	0	0,3	0	0,2	0	0	0	0	0	0	0	0	0	0	0	-0,1	0,1	0	-0,3	0	0	0,3	0	0	0	0	-0,1	0	0	0	0	0	-0,1	0	0	0	0	0	0	0	0	0,1	0	0	0	0	-0,2
CNOT7	0	0	0	0	0	0	0	0	0	0	0	0	0,1	0	0	0	0	0	0	0	0	0	0	0	0	0	0	0	0	0	0	0	0	0	0	0	0	0	0	0	0	0	0	0	0	0	0	0	0
CNOT8	0	0	0	0,1	0	0	0	0	0	0,1	0	0	0,2	0	0	0	0	0	0	0	0	0,1	0	0	0	0	0	0	0	0	0	0	0	0	0	0	0	0	0	0	0	0	0	0	0	0	0	0	0
CPEB4	0	0	0	0,1	0	0,1	0	0,1	0	0,1	0	0	0	0	0	0	0	0,1	0	0	0	0	0	0	0,3	0	0	0	0	0,1	0	0	0	0	0	0	0,2	0	0,2	0	0	0	0	0	0	0	0	0,1	0
CPSF6	0	0	0	0	0	0	0	0	0	0	0	0	0	0	0	0	0	0	0	0	0	0	0	0,1	0	0	0	0	0	0	0	0	0	0	0	0	0	0	0	0	0	0	0	0	0	0,1	0	0	0
CPSF7	0	0	-0,1	0	0	0	0	0	0	0	0	0	0,1	0	0	0	0	0	0	0	0	0	0	0	0	0	0	0	0	0	0	0	0	0	0	0	0	0	0	0	0	0	0	0	0	0	0	0	0,1
CSTF2	0	0	0	0	0	0	0	0	0	0	0	0	0	0	0	0	0,1	0	0,2	0	0	0,1	0	0	0	0	0	0	0	0,1	0	0	0	0	0	0	0	0	0	0	0	0	0	0	0	0	0	0	0
CSTF2T	0,1	0	0	0	0	0,2	0	0	0	0	0	0	0	0	0	0	0	0	0	0	0	0	0	0	0	0	0	0	0	0	0	0	0	0	0	0	0	0	0	0,1	0	0	0	0	0	0	0	0	0
DAZAP1	0	0	0	0	0	0	0	0	0	0	0	0	0	0	0	0	0	0	0	0	0	0	0	0	0	0	0	0	0	0	0	0	0	0	0	0	0	0	0	0	0	0	0	0	0	0	0	0	0
DDX1	0	0	0	0	-0,4	0	0	0	0	0	0	0	0	0	0	0	0	0	0	0	0	0	0	0	0	0	0	0	0	0	0,1	0	0	0	0	0,1	0	0	0	0	0	0	0,1	0	0	0	0	0	0
DDX19B	0	0	0	0	0	-0,1	0	0	0	0	0	0	0	0,1	0	0,1	0	0,1	0	0	0	0	0	0	0	0	0	0	0	0	0	0	0	0	0	0	0	0	0,1	0	0	0	0	0	0,2	0	0	0,1	0
DDX21	0	0	0	0	0	0	0,1	0	0	0	0	0	0	0	0,1	0	0,1	0	0	0	0	0	0,1	0	0	0	0	0	0	0	0	0	0	0	0	0	0	0	0	0	0	0	0	0	0	0	0	0	0
DDX24	0	0	0	0	0	0	0	0	0	0	0	0	0,1	0,1	0	0	0	0	0	0	0	0	0	0	0	0	0	0	0	0	0	0	0	0	0	0	0	0	0	0	0	0	0	0	0,1	0	0	0,1	0
DDX27	0	0	0	0	0	0	0	0	0	0	0	0	0,1	0	0	0	0	0	0	0	0	0	0	0	0	0	0	0	0	0	0	0	0	0	0	0	0	0	0	0	0	0	0	0	0	0	0	0	0
DDX28	0	0	0	0	0	0	0	0	0	0	0	0	0	0	0	0	0	0	0	0	0	0	0	0	0	0	0	0	0	0	0	0	0,1	0	0	0	0	0	0	0	0	0	0	0	0	0	0	0	0
DDX3X	0	0	0	0	0	0,1	0	0	0,1	0	0	0	0	0	0	0	0,1	0	0	0	0	0	0	0	0	0	0	0	0	0	0	0	0	0	0	0	0	0	0	0	0	0	0	0	0	0	0	0	0
DDX47	0	0	0	0	0	0	0	0	0	0	0	0	0,2	0	0	0	0	0	0	0	0,1	0	0	0	0	0	0	0,2	0	0	0	0	0	0	0	0	0	0	0	0	0	0	0	0,1	0	0	0	0	0
DDX51	0	0	0	0,1	0	0	0	0	0	0	0	0	0,4	0	0	0	0	0	0	0	0	0	0	0,2	0	0	0	0	0	0	0	0	0	0	0	0	0	0	0	0,3	0	0	0	0	0	0	0	0	0
DDX52	0	0	0	0	0	0	0	0	0	0	0	0	0,1	0	0	0	0	0	0	0	0	0	0	0	0	0	0	0	0	0	0	0	0	0	0,1	0	0	0	0	0	0	0	0	0	0	0	0	0,1	0
DDX55	0	0	0	0	0	0	0	0	0,1	0	0	0	0,4	0	0	0	0	0	0	0	0	0	0	0	0	0	0	0	0	0	0	0	0	0	0	0	0	0	0	0	0	0	0	0	0	0	0	0	0
DDX6	0	0	0,5	0	0	0	0	0	0	0	0	0	0,1	0,1	0	0	0	0	0	0	-0,2	0	0	0	0	0	0	0	0	0	0	0	0	0	0,1	0	0	0	0	0	0	0	0	0	0	0	0,1	0	0
DHX30	0	0	0	0	-0,1	0,1	0	0	0,1	0	0,1	0	0,1	0	0	0	0	0	0	0,1	0	0	0	0	0	0	0	0	0	0	0	0	0	0	0	0	0	0	0	0	0	0	0	0	0	0	0	0	0
DKC1	0	0	0	0	-0,1	0	0,3	0	0	0	0,1	0	0	0	0,1	0	0	0	0	0	0	0	0	0	0	0	0	0	0	0	0	0	0	0	0	0	0	0	0	0	0	0	0	0	0	0	0	0	0
DNAJC2	0,1	0	0	0	0	0	0	0	0	0	0	0	0,2	0	0	0	0	0,1	0	0	0	0	0	0	0	0	0	0	0	0	0	0,1	0	0	0	0	0	0	0	0	0	0	0	0	0	0	0	0	0
DNAJC21	0	0	0	0	0	0	0	0	0	0	0	0	0	0	0	0	0	0	0	0	0	0	0	0	0	0	0	0	0	0	0	0	0	0	0,1	0	0	0	0	0	0	0	0	0	0	0	0	0	0
DROSHA	0	0	0	0	0	0	0	0	0	0	0	-0,1	0	0	0	0	0	0	0	0	0	0	0	0	0	0	0	0	0	0	0	0	0	0,1	0	0	0	0	0	0	0	0	0	0	0	0	0	0	0
EEF2	0	0	0	0	0	0	0	0	0	0	0	0	0	0	0	0	0	0,1	0,1	0	0	0	0,1	0	0	0,1	0	0	0	0	0	0	0	0	0	0	0	0	0	0	0	0	0	0	0	0	0	0	0
EFTUD2	0	0	-0,3	0	0	0	-0,1	0	0	0	0	0	0,1	0	0	0	0,1	0	0	0	0	0	0	0	0	-0,1	0	0	0,1	0	0,1	0	0	0	0	0	0	0	0	0	0	0	0	0	0	0	0	0	0
EIF2S1	0	0	0	0	0	0	0	0	0	0	0	0	0	0	0	0	0	0,1	0	0	0	0	0	0	0	0	0	0,1	0	0	0,1	0	0	0	0	0	0,1	0	0	0	0	0	0	0	-0,4	0	0	0	0
EIF2S2	0,1	0	0	0	0,1	0	0	0	0	0	0	0	0	0	0	0	0	0	0	0	0	0	0	0	0	0	0	0	0	0	0	0	0	0	0	0	0	0	0	0	0	0	0	0	0	0	0	0	0
EIF3A	0	0	0	0	0	0	0	0	0	0	0	0	0	0	0	0	0	0	0	0	0	0	0	0	0	0	0	0	0	0	0	0	0	0	0	0	0	0	0	0	0	0	0	0	0	0	0	0	0
EIF3D	0	0	0	0	0	0	0	0	0	0	0	0	0,2	0	0	0	0	0	0	0	0	0	0	0	0	0	0	0	0	0	0	0	0	0	0	0	0	0	0	0	0	0	0	0	0	0	0	0	0
EIF3G	0	0	0	0	0	0	0	0	0	0	0	0	0,3	0	0	0	0	0	0	0	0	0	0	0	0	0	0	0	0,1	0	0	0	0	0	0	0	0	0	0	0	0	0	0	0	0	0	0	0	0
EIF4A3	0	0	0	0	0,2	0	0,1	0	0,1	0	0	0	0	0	0	0	0	0	0	0	0	0	0	0	0	0,1	0	0	0	0	0	0	0	0	0	0	0	0	0	0	0	0	0,1	0	0	0	0	0	0
EIF4B	0	0	0	0	0	0	0	0	0	0,1	0	0	0	0	0	0	0	0	0	0	0	0	0	0	0	0	0	0	0	0	0	0	0	0	0	0	0	0	0	0	0	0	0	0	0	0	0	0,1	0
EIF4G1	0	0	0	0	-0,1	0	0	0	0	0	0	0	0,3	0	0	0	0	0	0	0	0,1	0	0	0	0	0	0	0	0	0	0	0	0	0	0	0	0	0	0	0	0	0	0	0	0	0	0	0	0
EIF4G2	0	0	0	0	0	0	0	0	0	0	0	0	0	0	0	0	0	0	0	0	0	0	0	0	0	0	0	0	0	0	0	0	0	0	0	0	0	0	0	0	0	0	0	0	0	0	0,1	0,1	0
ESF1	0,1	0	0	0	0	0	0,1	0	0	0	0	0	0	0	0	0	0,1	0	0	0	0	0	0	0	0,2	0	0	0	0	0	0	0	0	0,1	0	0	0,1	0	0	0	0	0	0	0	0	0	0,1	0	0
EWSR1	0	0	0	0,1	0	-0,1	-0,2	0	0	0	0	0	0	0	0	0	0	0	0	0	0	0	0	0,1	0	0	0	0	0	0	0	0	0	0	0	0	0	0	0	0	0	0	0	0,1	0	0	0	0	0
EXOSC9	0	0	0	0	0	0	0,1	0	0	0	0	0	0	0	0	0	0,1	0	0	0	0	0,1	0	0	0	0	0	0	0	0	0	0	0	0	0	0	0	0	0	0	0	0	0	0	0	0	0	0	0
FAM120A	0	0	0	0	0	0	0,1	0	0	0	0	0,1	0	0	0	0	0	0	0	0	0	0	0	0	0	0	0	0	0	0	0	0	0	0	0	0	0	0	0	0	0	0	0,5	0	0	0	0	0	0
FASTKD2	0	0	0	0	0	0,5	0	0,1	0	0	0	0	0	0	0	0	0	0	0	0	0	0	0	0	0	0	0	0	0	0	0	0	0	0	0	0	0,1	0	0,2	0	0	0	0	0	0	0	0	0	0
FIP1L1	0	0	0	0,1	0	0	0	0	0	0	0	0	0	0	0	0	0	0	0	0	0	0	0	0	0	0	0	0	0	0	0	0	0	0,1	0	0	0	0	0	0	0	0	0	0	0	0	0	0	0
FKBP4	0	0	0	0	0	0	0	0	0	0	0,1	0	0	0	0	0	0	0	0	0,1	0	0	0	0	0	0	0	0	0	0	0	0	0	0	0	0	0	0	0	0	0	0	0	0	0	0	0	0	0
FMR1	0	0	0	0	0	0,3	0	0	0,1	0	0,1	0	0	0	0	0	0	0	0	0	0	0	0	0	0	0	0	0	0	0,1	0	0	0	0	0	0	0	0	0	0	0	0	0	0	0,4	0	0	0,1	0
FTO	0	0	0	0	0	0	0	0	0	0	0	0	0	0	0	0	0	0,1	0	0	0	0	0	0	0	0	0	0	0	0	0	0	0	0	0	0	0	0	0	0	0	0	0	0	0	0	0	0	0
FUBP1	0	0	0	0	0	0	0	0	0	0	0	0	0	0	0	0	0	0	0	0	0	0	0	0	0	0	0	0,1	0	0	0	0	0	0	0	0	0	0	0	0,1	0	0	0	0	0	0	0	0	0
FUBP3	0	0	0	0	0	0	0	0	0	0	0	0	0	0	0	0	0	0	0	0	0	0	0	0,1	0	0	0	0	0	0	0	0	0	0	0	0	0	0	0	0	0	0	0	0	0	0	0	0	0
FUS	0	0,1	0	0	0	-0,2	0	0	0	0	0	0	0,1	0	0	0	0	0	0	0	0	0,1	0	0	0	0	0	0	0	0	0	0	0	0	0	0	0	0	0	0	0	0	0	0	0	0	0	0	0
FXR1	0	0	0	0	0	0	0	0	0	0	0	0	0	0	0	0	0	0	-0,1	0	0	0	0	0	0	0	0	0	0	0	0	0	0	0	0	0	0	0	0	0	0	0	0	0	0	0	0	0	0
FXR2	0	0	0	0	0	0	0	0,1	0	0	0	0	0	0	0	0	0	0	0	0	0	0	0	0	0	0	0	0	0	0	0	0	0	0	0	0	0	0	0	0	-0,2	0	0	-0,1	0	0	0	0	0
G3BP1	0	0	0	0	0	0	-0,2	0	0	0	0,1	0	0	0	0	0	0	0	0	0	0	0	0	0,1	0	0	0	0	0	0	0	0	0	0	0	0	0	0	0	0	0	0	0	0	0	0	0	0	0
G3BP2	0	0	0	0	0	0	0	0	0	0	0	0	0	0	0	0	0	0	0	0	0	0	0,3	0	0	0	0	0	0	0	0	0	0	0	0	0	0	0	0	0	0	0	0	0	0	0	0	0	0
GEMIN5	0	0	0	0	0	0	0,4	0	0	0	0	0,1	-0,1	0	0	0	0	0	0	0	0	0	0	0	0	0	0	0	0	0	0	0	0	0	0	0	0	0	0	0	0	0	0	0	0	0	0	0	0
GLRX3	0	0	0	0	0	0,1	0	0	0	0	0,1	0	0	0	0,2	0	0	0	0	0,1	0,2	0,1	0	0	0	0	0	0	0	0,1	0	0	0	0	0	0	0	0	0	0	0	0	0	0	0	0	0	0	0
GPKOW	0	0	0,1	0	0	0	0	0	0	0	0	0	0	0	0	0	0	0	0	0	0	0	0	0	0	0	0	0	0	0	0	0	0	0	0	0	0	0	0	0	0	0	0	0	0,1	0,1	0	0	0
GRSF1	0	0	0	0	-0,1	0	0	0	0	0	0	0	0	0	0	0	0	0	0	0	0	0	0	0	0	0	0	0	0	0	0	0	-0,1	0	0	0	0	0	0	0	0	0	0	0	0	0	0	0	0
GRWD1	0	0	0	0	0	0	0	0	0	0	0	0	0	0	0	0	0,1	0	0	0	0	0	0	0	0	0	0	0	0	0	0	0,1	0	0	0	0	0	0	0	0	0	0	0	0	0,1	0	0	0	0
GTF2F1	0	0	0	0	0	0	0	0	0	0	0	0	0	0	0	0	0	0	0	0	0	0	0	0	0	0	0	0	0	0	0	0	-0,3	0	0	0	0	0	0	0	0	0	0	0	0	0	0	0	0
HDGF	0	0	-0,1	0	-0,1	0	0	0	0	0	0,1	0	0	0	0	0	0	0	0	0	0	0	0	0	0	0	0	0	0	0	0	0	0	0	0	0	0,1	0	0	0	0	0	0	0	0	0	0	0	0
HLTF	0	0	0	0	0	0	0	0	0	0	0	0	0	0	0	0	0	0	0	0	0,1	0	0	0	0	0	0	0	0	0	0	0	0	0	0	0	0	0	0	0	0	0	0,1	0	0	0	0,1	0	0
HNRNPA0	0	0	0	0	0	0	0	0	0	0	0	0,2	0	0	0	0	0	0	0	0	0	0	0	0	0	0	0	0	-0,1	0	0	0	0	0	0	0	0	0	0	0	0	0	0,1	0	0	0	0	0	0
HNRNPA1	0	0	0	0	0	-0,2	0	0,1	0,1	0	0	0	0,1	0	0	0	0	0	0	0	0	0,1	0	0	0	0	0	0	0	0	0	0	0	0	0	0	0,2	0,1	0	0	0	0	0	0	0,4	0	0	0	0,1
HNRNPA2B1	0	0	0	0	0	0	0	0,3	0	0,1	0	0	0	0	0	0	0	0	0	0	0	0	0	0	0	0	0	0	0	0	0	0	0	0	0	0	0,1	0	0	0	0	0	0	0	0	0	0	0	0
HNRNPAB	0	0	0	0	0	0	0	0	0	0	0,1	0	0	0	0	0	0	0	0	0	0	0	0	0	0	0	0,1	0	0	0	0	0	0	0	0	0	0	0	0	0	0	0	0	0	0	0	0	0	0
HNRNPC	0	0	-0,1	0	0	0	0	0	0	0,1	0	0	0	0	0,1	0	0	0	0	0,1	0	0	0	0	0	0	0	0	0	0	0	0	0	0	0	0,1	0	0	0	0	0	0	0	0	0	0	0	0	0
HNRNPF	0	0	0	0	0	0	0	0	0	0	0	0	0	0	0	0	0	0	0	0	0,1	0	0	0	0	0	0	0,1	0	0	0	0	0	0	0	0	0,1	0	0	0	0	0	0	0	0	0	0	0	0
HNRNPK	0	0	0	0	0	0	0	0	0	0	0	0	0	0	0	0	0	0	0	0	0	0,1	0	0	0	0	0	0	0	0	0	0	0	0	0	0	0	0	0	0	0	0	0	0	0	0	0	0	0
HNRNPL	0	0	0	0	0	0	0	0	0	0	0	0	0,1	0	0	0	0	0	0	0	0	0	0	0	0	0	0	0	0	0	0	0	0	0	0	0	0	0	0	0	0	0	0	0	0	0	0	0	0
HNRNPM	0	0	0	0	0	0	0	0	0	0	0	0	0,1	0	0	0	0	0	0	0	0	0,1	0,1	0	0	0	0	0	0	0	0	0	0	0	0	0	0	0	0	0	0	0	0	0	0	0	0	0	0
HNRNPU	0	0	0	0	0	0	-0,1	0	0	0	0,1	0	0	0	0	0	0	0	0	0	0	0	0	0	0	0	0	0	0	0,1	0	0	0	0	0	0	0	0	0	0	0	0	0	0	0	0	0	0	0
HNRNPUL1	0	0	0	0	0	0	0	0	0	0	0	0	0,3	0	0	0	0	0	0	0,1	0	0	0	0	0	0	0	0	0,1	0	0	0	0	0	0	0	0,1	0	0	0	0	0	0	0	0	0	0	0	0
HSPD1	0	0,1	0	0	0	0	-0,1	0	0	0	0	0	0	0	0	0	0	0	0	0	0	0	0	0	0	0	0	0	0	0	0	0	0	0	0	0	0	0	0,1	0	0	0	0	0	0	0	0	0,1	0
IGF2BP1	0,1	0	0	0	0	0	0	0	0	0	0	0,1	0	0	0	0	0	0	0	0	0	0	0	0	0	0	0	0	0	0	0	0	0	0	0	0	0	0	0	0	0	0	0	0	0	0	0	0	0
IGF2BP2	0	0	0	0	0	0,3	0	0	0	0	0	0	0	0	0	0	0	0	0	0	0	0	0	0	0	0,1	0	0	0	0	0	0,1	0	0,1	0	0	0,1	0	0	0	0	0	0	0	0	0	0	0	0
IGF2BP3	0	0	0	0	0	0	0	0	0	0	0	0	0	0	0	0,1	0	0	0	0	0	0	0,1	0	0	0	0	0	0	0	0	0	0	0	0	0	0	0	0	0	0	0	0	0	0	0	0	0	0
ILF2	0	0	0	0	0	0	0	0	0	0,1	0	0	0	0	0	0	0	0	0	0	0	0	0	0	0	0	0	0	0	0	0	0	0	0	0	0	0,2	0	0	0	0	0	0	0	0	0	0	0	0
ILF3	0	0	0	0	-0,1	0	0	0	0	0	0	0	0	0	0,1	0	0	0	0	0	0	0	0	0,3	0	0	0	0	0	0	0	0	0	0,1	0	0	0	0	0	0	0	0	0	0	0	0	0	0	0
KHDRBS1	0	0	0	0	0	0	0	0	0	0	0	0	0,2	0	0	0	0	0	0	0	0	0	0	0	0	0	0	0	0	0	0	0	0	0	0	0	0	0	0	0	0	0	0	0	0	0	0	0	0
KHSRP	0	0	0	0	-0,1	0	0,2	0	0	0	0	0	0	0	0	0	0	0	0	0	0	0	0	0	0	0	0	0	0	0	0	0	0	0	0	0	0	0	0	0	0	0	0	0	0	0	0	0	0
KIF1C	0	0	0	0	0	0	0	0	0	0	0	0	0,1	0	0	0	0	0	0	0	0	0	0	0	0	0	0	0	0	0	0	0	0	0	0	0	0	0	0	0,1	0,1	0	0	0	0,1	0	0	0	0
KRR1	0	0	0	0	-0,1	0	0	0	0	0	0,1	0	0,1	0	0	0	0	0	0	0	0	0	0	0,4	0	0	0	0	0	0	0	0	0	0,2	0	0	0	0	0	0	0	0	0	0	0	0	0	0	0
LARP4	0	0	0	0	0	0	0	0	0	0	0	0	0	0	0	0	0	0	0	0	0	0	0	0,3	0	0	0,1	0	0	0	0	0	0	0	0	0	0	0	0	0	0	0	0	0	0	0	0	0	0
LARP7	0,1	0	0	0	0	0	0	0	0	0	0	0	0	0	0	0	0	0	0	0	0	0	0	0	0	0	0	0	0	0	0	0	0	0,1	0	0	0	0	0	0	0	0	0	0	0	0	0	0	0
LIN28B	0,1	0	0	0	0	0	0	0	0	0	-0,1	0,1	0	0	0	0	0,1	0	0	0	0	0	0	0	0	0	0	0	0	0	0	0	0,1	0	0	0	0	0	0	0,1	0	0	0	0	0	0	0	0	0
LSM11	0	0	0	0	0	0	0	0	0	-0,1	0	0	0	-0,1	0	0,1	0	0	0	0	-0,1	0	0	0	0	0	0	0	0	0	0	0	0	0	0	0	0	0	0	0	0	0	0	0	0	0	0	0	-0,3
MAGOH	0	0	0	0	0	0	0	0	0	0	0	0	0,2	0	0	0	0,1	0	0	0	0	0	0	0	0	0	0	0	0	0	0	0	0	0	0	0	0,1	0	0	0	0	0	0	0	0	0	0	0	0
MAK16	0	0	0	0	0	0	0	0	0	0	0	0	0	0	0	0	0,1	0	0	0	0	0	0	0	0	0	0	0	0	0	0	0	0	0	0	0	0	0	0	0	0	0	0	0	0	0	0	0	0,1
MARK2	0	0	0	0	0	-0,1	0	0	0	0	0	-0,1	0	0	0	0	0	0,1	0	0	0,1	0	0	0,2	0	0	0	0	0	0	0	0	0	0	0	0	0	0	0	0	0	0	0	0	0	0	0	0	0
MATR3	0	0	0	0	0	0	0	0	0	0	0	0	0,2	0	0	0	0	0	0	0	0	0	0	0	0	0	0,2	0	0	0	0	0	0	0	0	0	0	0	0	0	0	0	0	0	0	0	0	0	0
MBNL1	0	0	0	0	0	0	0	0	0	0,1	0,1	0	0	0	0	0	0	0	0	0	0	0	0,2	0	0	0	0	0	0	0	0	0	0	0	0	0	0	0	0	0	0	0	0	0	0	0	0	0	0
METAP2	0	0	0	0	0	0	0	0	0	0	0	-0,1	0	0	0	0	0	0,1	0	0,2	0	0	0	0	0	0	0	0	0	0	0	0	0	0	0	0	0	0	0	0	0	0	0	0	0,1	0	0	0	0
MSI2	0,3	0	0	0	0	0	0	0	0	0	0	0	0,2	0	0	0	0	0	0,1	0	0	0	0	0	0	0	0	0	0	0	0	0	0	0	0	0	0	0	0	0	0	0	0	0	0	0	0	0	0
MTPAP	0,2	0	0	0	0	0	0	0	0	0	0	0	0	0	0	0	0	0	0	0	0	0	0	0	0	0	0	0	0	0	0	0	0	0	0	0	0	0	0	0	0	0	0	0	0	0	0	0	0
NAA15	0	0,1	0	0	0	0,1	0	0	0	0	0	0	0	0	0	0	0	0	0	0,1	0	0	0	0	0	0	0	0	0	0	0	0	0	0	0	0	0	0	0	0	0	0	0	0	0	0	0,4	0	0
NCBP2	0	0	0	0	0	0,1	0	0	0	0	0	0	0,3	0	0	0	0	0	0	0	0	0	0	0	0	0	0	0	0	0	0	0	0	0	0	0	0	0	0	0	0	0	0	0	0	0	0	0	0
NELFE	0	0,1	0	0	0	0	0	0	0	0	0	0	0	0	0	0	0	0	0	0	0	0	0,1	0	0	0	0	0	0	0	0	0,1	0	0	0	0	0	0	0	0	0	0	0	0	0	0	0	0	0
NFX1	0	0	0	0	0	0	0,1	0	0	0	0	0	0	0	0	0	0	0	0	0	0	0	0	0	0	0	0	0	0	0	0	0	0,1	0	0	0	0	0	0	0	0	0	0	0	0	0	0,1	0	0
NKRF	0	0,1	0	0	0	0	-0,1	0,1	0	0	0	-0,1	0	0	0	0	0	0	0	0	0	0,1	0	0	0	0	0	0	0	0	0	0	0	0	0	0	0	0	0	0	0	0	0	0	0	0	0	0	0
NOL12	0	0	0	0	0	0	0,1	0	0	0	0	0	0	0,1	0	0,1	0	0	0	0	0	0	0	0	0	0	0	0	0	0	0	0	0,1	0	0	0	0	0,1	0	0	0	0	0	0	0	0	0	0	0
NONO	0	0	0	0	0	0	0	0	0	0	0	0	0	0	0	0	0	0	0	0	0	0	0	0	0	0	0	0	0	0	0	0	0	0,1	0,1	0	0	0	0	0	0	0	0	0	0	0	0	0	0
NPM1	0	0	0	0	0	0	0	0	0	0	0	0	0	0	0	0	0	0	0	0	0	0	0	0	0	0	0	0	0	0	0	0	0	0	0	0	0	0	0	0	0	0	0	0	0	0	0	0	0
NUFIP2	0	0	0	0	0	0,2	0,1	0	0	0	0	0	0	0	0	0	0	0	0,1	0	0	0	0	0	-0,3	0,1	0	0	0	0	0	0	0	0	0	0,2	0	-0,1	0	0	0	0	0	-0,2	0	0	0,3	0	0
NUP35	0	0	0	0,1	0	0	0	0	0	0	0	0	0,3	0	0,2	0	0	0	0,1	0	0	0	0	0	0	-0,2	0	0	0	0	0	0	0	0	0	0	0	0	0	0	0	0	0,4	0,1	0,1	0	0,1	0,1	0,1
NUSAP1	0	0	0	0	0	0	0	0	0	0	0	0	0	0	0	0	0	0	0	0	0	0	0	0	0	0	0	0	0	0	0	0	0	0,1	0,1	0	0	0	0	0	0	0	0	0	0,1	0,5	0	0	0
PA2G4	0	0	0	0	0	0	0,2	0	0	0	0,1	0	0	0	0	0	0	0	0	0	0	0,1	0	0	0	0	0	0	0	0	0	0	0	0	0	0	0	0	0	0	0	0	0	0	0	0	0	0	0
PABPC1	0	0	0	0	0	0	0	0	0	0	0	0	0	0	0	0	0	0	0	0	0,1	0	0	0	0	0	0	0	0	0	0	0	0	0	0	0	0	0	0	0	0	0	0	0	0	0	0	0	0
PABPC4	0	0	0	0	0	0	0	0	0	0	0	0	0,1	0	0	0	0	0	0	0	0	0	0	0	0	0	0	0	0	0	0	0	0	0	0	0	0	0	0	0	0	0	0	0	0	0	0	0	0
PABPN1	0	0	-0,1	0	-0,1	0	0	0	0	0	0	0	0	0	0	0	0	0	0	0	0	0	0	0	0	0	0	0	0	0	0	0	0	0	0	0	0	0	0	0	0	0,2	0	0	0	0	0	0	0
PAPOLA	0,1	0	0	0	0	0	0,1	0	0	0	0	0	0	0	0	0	0	0	0	0	0	0	0	0	0	0	0	0	0	0	0	0	0	0	0	0	0	0	0	0	0	0	0	0	0	0	0	0	0
PARN	0	0	0	0	0	0	0	0	0	0	0	0	0	0	0	0	0	0	0	0	0	0	0	0	0	0	0	0	0	0	0	0	0	0	0	0	0	0	0	0	0	0	0	0	0	0	0	0	0
PCBP1	0	0	0	0	0	0	0,2	0	0	0	0	0	0	0	0	0	0	0	0	0	0	0	0	0	0	0	0	-0,1	0	0	0	0	0	0	0	0	0	0	0	0	0	0	0	0	0	0	0	0	0
PCBP2	0	0	0	0	0	0,1	0	0	0	0	0	0	0	0	0	0	0	0	-0,1	0	0	0	0	0	0	-0,1	0	0	0	0,1	0	0	0	0	0	0	0	0	0	0	0	0	0	0	0	0	0	0	0
PES1	0	0	0	0	0	0,1	0,2	0	0	0	0	0	0,1	0	0	0	0	0	0	0	0	0	0	0	0	0	0	0	0	0	0	0	0	0	0	0	0	0	0,1	0	0	0	0	0	0	0	0	0,1	0
PHF6	0	0	0	0	0	0	0	0,3	0	0	0	-0,1	0	0	0	0	0	0	0	0	0,1	0	0	0	0	-0,1	0	0	0	0	0	0	0	0	0	0	0	0	0	0	0	0	0	0	0	0	0	0	0
PKM	0	0	0	0	0	0	0	0	0	0,1	0,1	0	0	0	0	0	0	0	0	0	0	0	0	0	0	0	0	0	0	0	0	0	0	0,2	0	0	0	0,3	0	0	0,1	0	0	0	0,1	0	0	0	0,5
PNPT1	0	0	0	0	0	0	0	0	0	0	0	0	0	0	0	0	0	0	0	0	0	0	0	0	0	0	0	0	0	0	0,2	0,1	0	0	0,1	0	0,1	0	0	0	0	0	0	0	0	0	0	0,2	0
POLR2G	0	0	0	0	0	0	0	0	0,1	0	0	0	0	0	0	0	0	0	0	0,1	0	0	0	0	0	0	0	0	0	0	0	0	0	0	0	0	0	0	0	0	0	0	0	0	0	0	0	0	0
PPIG	0	0	0	0	0,1	0	0	0	0	0	0	0	0	0	0	0	0	0	0	0	0	0	0	0,1	0	0	0	0	0	0	0	0	0	0	0	0	0	0	0	0	0	0	0	0	0	0	0	0	0
PPIL4	0,1	0	0	0	0	0	0	0	0	0	0	0	0	0	0	0	0	0	0	0	0	0	0	0	0	0,1	0	0	0	0	0	0	0	0	0	0	0	0	0	0	0,2	0	0	0	0	0,1	0	0	0
PPP1R8	0	0	0	0	0	0	0	0	0	0	0	0	0	0	0	0	0	0,1	0	0,1	0	0	0	0	0	0	0	0	0	0	0	0	0	0	0	0	0	0	0	0	0	0	0	0	0,2	0,1	0	0	0,1
PRPF4	0	0	0,2	0	0	0	0	0	0,1	0	0	0	0,1	0	0	0	0	0	0	0	0	0	0	0	0	0	0	0,2	0	0	0	0	0	0	0	0	0	0	0	0	0	0	0,1	0	0	0	0	0	0
PRPF6	0,1	0	0,1	0	0	0	0	0	0	0	0	0	0	0	0	0	0	0	0	0	0	0	0	0	0	0	0	0	0	0	0	0	0	0	0	0	0	0	0	0	0	0	0	0	0	0	0	0	0
PRPF8	0	0	0,1	0	0	0	0	0	0	0	0	0	0,4	0	0	0	0	0	0	0,2	0	0	0	0	0	0	0	0	0	0	0	0	0	0	0	0	0	0	0	0	0	0	0	0	0	0	0	0	0
PSIP1	0	0	0	0	0	0	0	0	0	0	0	0	0,1	0	0	0	0	0	0	0	0	0	0	0	0	0	0	0	0	0	0	0	0	0	0	0	0	0	0	0	0	0	0	0	0	0	0,1	0	0
PTBP1	0	0	0	0	0	0	0	0	0,1	0	0	0	0	0	0	0	0	0	0	0	0	0	0	0	0	0	0	0	0	0,1	0	0	0	0	0	0	0	0	0	0	0	0	0	0	0	0	0	0	0
PUF60	0	0	0,1	0	0	0	0	0	0	0	0	0	0	0	0	0	0	0	0	0	0	0	0	0	0	0	0	0	0	0	0	0	0	0	0	0	0	0	0	0	0	0	0	0	0,1	0	0	0	0
PUM1	0	0	0	0	0	0	0	0	0	0	0	0	0,5	0	0	0	0	0	0	0	0	0	0	0	0	0	0	0	0	0	0	0	-0,1	0	0	0	0	0	0	0	0	0	0	0	0	0	0,1	0	0
PUM2	0	0,1	0	0	0	0,2	0	0	0	0	0	0	0	0	0	0	0	0	0	0	0	0	0	0	0	0	0,2	0	0	0,2	0	0	0	0	0	0	0	0	0	0	0,1	0	0	0	0	0	0	0	0
PUS1	0	0,1	0	0	0	0	0	0	0	0	0	0	0	0	0	0	0,1	0	0	0	0	0	0	0	0	0	0	0	0	0	0	0	0	0	0	0	0,1	0	0	0	0	0	0	0	0	0	0	0	0
QKI	0	0	0	0	0	0	0	0	0	0	0,1	0	0	0	0	0	0,1	0	0	0	0	0	0	0	0	-0,1	0	0	0	0	0	0	0	0	0	0	0	0	0	0	0	0	0,1	0	0	0	0	0	0
RAVER1	0	0	0	0	-0,1	0	0,3	0	0	0	0	0	0,3	0	0	0	0	0,1	0,2	0	0	0	0	0	0,2	0	0	0	0	0	0	0,1	0	0,2	0	0	0,5	0	0	0	0	0	0,2	0	0	0	0	0	0
RBFOX2	0	0	0	0	0,1	0	0	0	0	0	0	0	-0,4	0	0	0,1	0	0	0	0	0	0	0	0,1	0	0	0	0	0	0	0	0	0	0	0	0	0	0	0	0	0	0	0	0	0,3	0	0	-0,1	0
RBM15	0	0	0	0	0	0	0	0	0	0	0	0	0,3	0	0	0	0	0	0	0	0	0	0	0	0	0	0	0	0	0	0	0	0	0	0	0	0,1	0	0,1	0	0	0	0,1	0	0,1	0	0	0	0
RBM17	0	0	0	0	0	0	0	0	0	0	0	0	0	0	0	0	0	0	0	0	-0,2	0	0	0	0	0	0	0	0	0	0	0	0	0	0	0	0	0	0	0	0	0	0	0	0	0	0	0	0
RBM22	0	0	0	0	0	0	0	0	0	0	0	0	0,2	0	0	0	0	0	0	0	0	0,1	0	0	0	0	0	0	0	0	0	0	0	0	0	0	0	0	0	0	0	0	0	0	0	0	0	0	0
RBM25	0	0	0	0	0	0	0	0	0	0	0	0	0	0	0	0	0	0	0	0	0	0	0	0	0	0	0	0	0	0	0	0	0	0,1	0	0	0	0	0	0	0	0	0	0	0	0	0	0	0
RBM3	0	0	0	0	0	0	0	0	0	0	0	0	0,1	0	0	0	0	0	0	0	0,1	0	0	0	0	0	0	0	0	0	0	0	0	0	0	0	0	0	0	0	0	0	0	0	0	0	0	0	0
RBM34	0	0	0	0	0	0	0	0	0	0	0	0	0,5	0	0	0	0	0	0	0	0	0	0,1	0	0	0	0	0	0	0	0	0	0	0	0	0	0	0	0	0	0	0	0	0,1	0,1	0	0	0	0
RBM39	0	0	0	0	0	0	0	0	0	0	0	0	0,3	0	0	0	0	0	0	0	0	0	0	0	0	0	0	0	0	0	0	0	0	0	0	0	0	0	0	0	0	0	0	0	0	0	0	0	0
RCC2	0	0	0	0	0	0	0	0	0	0	0	0	0	0	0	0	0	0	0	0	0	0	0	0	0	0	0	0	0	0	0	0	0	0	0	0	0	0	-0,1	0	0	0	0	0	0	0	0	0	0
RECQL	0	0	0	0	0	0	0	0	0	0	0	0	0	0	0	0	0,1	0	0	0	0,2	0	0	0	0,4	0	0	0	0	0	0	0,1	0	0	0	0	0	0	0	0	0	0	0	0	0	0	0	0	0
RPS10	0	0	0	0	0	0	0	0	0	0	0	0	0	0	0	0	0	0	0	0	0	0	0	0	0	0	0	0	0	0	0	0	0	0	0	0	0	0	0	0	0	0	0	0	0,1	0	0,1	0	0
RPS11	0	0	0	0	0	-0,1	0	0	0	0	0	0	0	0	0	0	0	0	0	0	0	0	0	0	0	0	0	0,1	0	0	0	0	0	0	0	0	0	0	0	0	0	0	0	0	0	0	0	0	0
RPS19	0	0	0	0	0	0	0	0	0	0	0	0	0	0	0	0	0	0	0	0	0	0	0	0	0	0	0	0	0	0	0	0	0	0	0	0	0	0	0	0	0	0	0	0	0	0	0,1	0	0
RPS3A	0	0	-0,1	0	0	0	0	0	0	0	0	0	0	0	0,1	0	0	0	0	0	0	0	0,1	0	0	0	0	0	0	0,3	0	0	0	0	0	0	0	0	0	0	0	0	0	0	0	0	0	0	0
RRP9	0	0	0	0	0	0	0	0	0	0	0	0	-0,1	0	0	0	0	0	0	0	0	0	0	0	0	0	0	0	0	0	0	0	0	0	0	0	0	0	0	0	0	0	0	0	0	0	0	0	0
RTF1	0	0	0	0	0	0	0	0	0	0	0	0,1	0	0	0	0	0	0	0	0	0	0	0	0	0	0	-0,1	0	0	0	0	0	0	0	0	-0,1	0	0	-0,1	0	0	0	0	0	0	0	0,1	0	0
SAFB2	0	0	0	0	0	0	0	0	0	0	0	0	0	0	0	0	0	0	0	0	0	0	0	0,4	0	0	0	0	0	0	0	0	0	0	0,1	0	0,1	0	0	0	0	0	0	0	0	0	0	0	0
SART3	0	0	0	0	0	0	0	0	0	0	0	0	0,2	0,1	0	0	0	0	0	0,1	0	0	0	0,1	0	0	0	0	0	0	0	0	0	0	0	0	0	0	0	0	0	0	0	0	0	0	-0,3	0	0
SBDS	0	0	0	0	0	0	0	0	0	0	0	0	0	0	0	0	0	0	0	0	0	0	0	0	0	0	0	0	0	0	0	0	0	0	0	0	0	0	0	0	0	0	0	0	0	0	0	0	0
SERBP1	0	0	0	0	0	0	0	0	0	0	0	0	0	0	0	0	0	0	0	0	0	0	0	0	0	0	0	0	0	0	0	0	0	0	0	0	0	0,1	0	0	0	0	0	0	0	0	0	0	0
SF1	0	0	0	0	0	0	0	0	0	0	0	0	0	0	0	0	0	0	0	0	0	0	0	0	0	0	0	0	0	0	0	0	0	0	0	0	0	0	0	0	0	0	0	0	0	0	0	0,1	0
SF3A3	0	0,1	0	0	0	0	0	0	0	0	0	0	0	0	0	0	0,1	0	0	0	0	0	0	0	0	0	0	0	0	0	0	0	0	0	0	0	0	0	0	0	0	0	0	0	0	0	0	0	0
SF3B1	0	0	0	0	0	0	0,1	0	0	0	0	0	0,1	0	0	0	0	0	0	0	0	0	0	0	0	0	0	0	0	0	0	0	0	0	0	0	0	0	0	0	0	0	0	0	0	0	0	0	0
SF3B4	0	0	0	0	0	0	0,1	0	-0,1	0	0	0	-0,3	0	0	0	0	0	0	0	0	0	0	0	0	0	0	0	0	0	0	0	0	0	0	0	0	0	0	0	0	0	0	0	0	0	0	0	0
SFPQ	0	0	0	0	0	0	0	0	0	0	0	0	0	0	0	0	0	0	0	0	0	0	0	0	0	0	0	0	0	0	0	0	0	0	0	0	0	0	0	0	0	0	0	0	0	0	0	0,1	0
SLBP	0	0,2	0	0	0	0	0	0	0,1	0,1	0	0	0	0	0	0	0	0	0	0	0	0	0	0	0	-0,1	0	0	0	0	0,1	0	0	0	0	0	0	0	0	0	0	0	0	0	0	0	0	0	0,1
SLTM	0	0	0	0	0	0	0	0	0	0	0	0	0	0	0	0	0	0	0	0	0	0	0	0	0	0	0	0	0	0	0	0	0,3	0	0	0	0	0	0	0	0	0	0	0	0	0	0	0	0
SMNDC1	0	0	0	0	0	0,1	0	0	0	0	0	0	0,1	0	0,1	0	0	0	0	0	0,5	0	0	0	0	0	0	0	0	0	0	0	0	0	0	0	0	0	0	0	0	0	0	0	0	0	0	0	0
SND1	0	0	0	0	0	0	0	0	0	0	0	0	0	0	0	0	0	0	0	0	0	0	0	0	0	0	0	0	0,1	0,1	0	0	0	0	0	0	0	0	0	0	0	0	0	0	0	0	0	0	0
SNRNP200	0	0	0	0	0	0	0	0	0	0	0	0	0	0	0	0	0	0	0	0	0	0	0	0	0	0	0	0	0	0	0	0	0	0	0	0	0	-0,1	0	0	0	0	0	0	0	0	0	0	0
SRFBP1	0,1	0	0	0	0,1	0	0	0	0	0	0	0	0	0	0	0	0	0	0	0	0	0	0	0	0	0	0	0	0	0	0	0	0	0	0	0	0	0	0	0	0	0	0	0	0	0	0	0	0
SRP68	0	0	0	0	0	0	0	0	0	0	0	0	0,1	0	0	0	0	0	0	0	0	0	0	0,1	0	0	0	0	0	0	0	0	0	0	0	0	0	0	0	0	0	0	0	0	0	0	0	0	0
SRPK2	0	0	0	0	0	0	0	0	0	0	0	0	0	0	0	0	0	0	0	0	0	0	0	0,2	0	0	0	0	0	0	0	0	0	0	0	0	0	0	0	0	0	0	0	0	0	0	0	0	0
SRSF1	0	0	0	0	0	0	0,5	0	0	0	0	0	0	0	0	0	0,1	0	0	0	0	0	0	0	0	0	0	0,1	0	0	0	0	0	0	0	0	0	0	0	0	0	0	0	0	0	0	0	0	0
SRSF5	0	0	0	0	-0,1	0	-0,1	0	0	0	0	0	0	0	0	0	0	0	0	0	0	0	0	0	0	0	0	0	0	0	0	0	0	0,1	0	0	0	0	0	0	0	0	0	0	0	0	0	0	0,1
SRSF7	0,1	0	0	0	0	0	0	0	0	0	0	0	0	0	0	0	0	0	0	0	0	0	0	0	0	0	0	0,1	0	0	0	0	0	0	0	0,1	0	0	0	0	0	0	0	0	0	0	0	0	0
SSB	0	0	0	0	0	-0,1	0	0,1	0	0	0	0	0	0	0	0	0	0	0	0,1	0	0	0	0	0	0	0	0	0	0	0	0	0	0	0	0	0	0	0	0	0	0	0	0	0	0	0	0	0
SSRP1	0	0	0	0	0	0	0	0,1	0	0	0	0	0,1	0	0	0	0	0	0,2	0	0	0	0	0	0	0	0	0	0	0	0	0	0	0	0	0	0,1	0	0	0	0	0	0	0	0	0	0	0	0
STAU1	0	0	0	0	0	0	0	0	0	0	0	0	0	0	0	0	0	0	0	0	0	0	0	0	0	0	0	0	0	0	0	0	0	0	0	0	0	0	0	0	0	0	0	0	0	0	0	0	0
STIP1	0	0	0	0	-0,1	0	0	0	0,1	0	0	0	0,4	0	0	0	0	0	0	0	0	0	0	0	0	0	0	0	0	0	0	0	0	0	0	0	0	0	0	0	0	0	0	0	0	0	0	0	0
SUB1	0	0	0	0	0	-0,1	0	0	0	0	0	0	0	0	0	0	0	0	0	0	0	0	0	0	0	0	0	0	0	0	0	0	0	0	0	0	0	0	0	0	0	0	0	0	0	0	0	0	0
SUCLG1	0	0	0	0	0	0	0	0	0	0	0	0	0	0	0	0	0	0	0	0,1	0	0	0	0	0	0	0	0	0	0	0	0	0	0	0	0	0	0	0	0	0	0	0	0	0	0	0	0	0
SUGP2	-0,2	0	0	0	0	0,1	0	0	0	0	0,3	0	0	0	0	0	0	0	0	0	0	0,1	0	0	0	0	0	0	0	0	0	0	0	0	0	0	0	0	0	0	0	0	0	0	0	0	0	0	0
SUPT6H	0	0	0	0	0	0,2	0	0	0	0	0	0	0,4	0	0	0	0	0	0	0	0	0	0	0,3	0	0	0	0	0	0	0	0	0	0	0	0	0	0	0	0	0	0	0	0	0,1	0	0	0	0
SUPV3L1	0	0	0	0	0	0	0	0	0,1	0	0	0	0	0	0	0	0	0	0	0,1	0	0	0	0,1	0	0	0	0	0	0	0	0	0	0	0	0	0	0	0	0	0	0	0	0	0	0	0	0	0
TAF15	0	0	0	0	0	0	0	0	0	0	0	0	0	0	0	0	0	0	0	0	0	0	0	0	0	0	0	0	0	0	0	0	0	0	0	0	0	0	0	0	0	0	0	0	0	0	0	0	0
TARDBP	0	0	0	0	0	0	0	0	0	0	0	0	0	0	0	0	0	0	0	0	0	0	0	0	0	0	0	0	0	0	0	0	0	0,3	0	0	0,1	0	0	0	0	0,1	0,2	0	0	0	0	0	0
TBRG4	0	0	0,4	0	0	0,1	0	0	0	0	0	0	0	0	0	0	0	0	0	0	0	0	0	0	0	0	0	0	0	0	0	0,1	0	0	0,1	0	0	0	0	0	0	0	0,3	0	0,1	0	0	0	0
TFIP11	0	0	0	0	0	0,2	0	0	0	0	0	0	0,4	0	0	0	0	0	0	0,1	0	0,1	0	0	0	0	0	0	0	0	0	0	0	0	0	0	0	0	0	0	0	0	0	0	0	0,5	0	0	0
TIA1	0	0	0	0	0	0	0,1	0	0	0	0	0	0	0	0	0	0	0	0	0	0	0	0	0,1	0	0	0,1	0	0	0	0	0	0	0	0	0	0	0	0	0	0	0	0	0	0	0	0	0	0
TIAL1	0	0	0	0	0	0	0,4	0	0	0	0	0	0	0	0	0	0	0	0	0,1	0	0	0	0	0	0	0	0	0	0	0	0	-0,2	0	0	0	0	0	0	0	0	0,1	0	0	0	0	0	0	0
TRA2A	0	0	0	0	0	0	0	0	0	0,2	0,1	0	0	0	0	0	0	0	0	0,2	0	0	0	0	0	0	0	0	0	0	0	0	0	0	0	0	0	0	0	0	0	0	0	0	0,1	0	-0,4	0	0
TRIM56	0	0	0,1	0	0	-0,2	0	0	0	0	0	0	0	0	0	0	0	0	0,1	0	0	0	0	0,1	0	0	0	0	0	0	0	0	0	0	0	0	0	0	0	0	0	0	0	-0,1	0	0	0	0	0
TRIP6	0	0	0	0	-0,2	0	0	0	0	0	0	0	0,1	0	0,1	0	0	0,3	0	0,1	0	0	0	0	0	0	0	0,1	0,1	0	0	0,2	0	0	0	0	0	0	0	0	0	0,1	0	0	0	0	0	0	0
TUFM	0	0	0	0	0	0	0	0	0	0	0	0	0	0	0	0	0,1	0	0	0	0	0	0	0	0	0	0	0	0	0	0	0	0	0	0	0	0	0	0	0	0	0	0	0	0,1	0	0	0	0
U2AF2	0	0	0	0	0	0	0,2	0	0	0	0	0	0	0	0	0,1	0	0	0	0	0	0	0	0	0	0	0	-0,1	0	0	0	0	0	0	0	0	0	0	0	0	0	0	0	0	0	0	0	0,5	0
UBE2L3	0	0	0	0	0	0	0	0	0	0	0	0	0	0	0	0	0	0	0	0	0	0	0	0	0	0	0	0	0	0	0	0	0	0	0	0	0	0	0	0	0	0	0	0	0	0	0,1	0	0
UCHL5	0	0	0	0	0	0	0	0	0	0	0	0	0	0	0	0	0	0	0	0	0	0	0	0,4	0	0	0	0	0	0	0	0	0	0	0	0	0	0,1	0	0	0	0	0	0	0,2	0	0	0	0,2
UPF1	0	0	0	0	0	0	0	0	0	0	0	0	0,3	0	0	0	0	0	0	0	0	0	0	0	0	0	0	0	0	0	0	0	0	0	0	0	0	0	0	0	0	0	0	0	0	0	0	0	0
UPF2	0	0	0	0	0,2	0,2	0	0	0	0	0	0	0	0	0	0,1	0	0	0	0	0	0	0	0	0	0	0	0	0	0	0	0	0	0	0	0	0	0	0	-0,1	0	0,1	0	0	0	0	0	0	0
UTP18	0	0	0	0	0	0	0,1	0	0	0	0	0,1	0	0	0	0	0,1	0	0	0,1	0	0	0	0	0	0	0	0	0	0	0	0	0	0	0	0	0	0	0	0	0,1	0,2	0	0	0	0	0	0	0
UTP3	0	0	0,3	0	0	0,1	0,2	0,3	0	0	0	0	0	0	0	0	0	0	0	0	0	0	0	0	0	0	0	-0,1	0	0	0	0	0	0	0	0	0	0	0	0	0	-0,1	0	0	0	0	0	0	0
WDR3	0	0	0	0	0	0	0,1	0	0	0	0	0	0	0	0	0	0,1	0	0	0	0	0	0	0	0	0	0	0	0	0	0	0	0	0	0	0	0	0	0	0	0	0	0	0	0	0	0	0	0
WDR43	0	0	0	0	0	0	0	0	0	0	0	0	0	0	0	0	0	0	0	0	0	0	0	0	0	0	0	0	0	0	0	0	0	0	0	0	0	0	0	0	0	0,1	0	0,1	0	0	0	0	0
WRN	0	0	0	0	0	0	0	0	0	0,1	0	0	0	0	0	0	0	0	0	0	0	0	0	0	0	0	0	-0,1	0	0	0	0	0	0	-0,2	0	0	0	0	0	0	0	0	0	0	0	0	-0,1	0
XPO1	0	0	-0,4	0	0	0,2	0	0	0	0	0	0	0	0	0	0	0	0	0	0	0	0	0	0	0	0	0	0	0	0	0	0	0	0	0	0	0	0	0	0	0	0	0	0	0	0	0	0	0
XPO5	0	0	0	0	0	0,3	0	0	0,1	0	0	0	0	0	0	0	0	0	0	0,1	0	0	0	0	0	0	0	0	0	0	0	0	0	0	0	0	0	0	0	0	0	0	0	0	0	0	0	0	0
XRCC5	0	0	0	0	0	0	0	0	0	0	0	0	0	0,1	0	0	0	0	0	0	0	0	0	0	0	0	0	0	0	0	0	0,1	0	0	0	0	0	0,1	0	0	0	0	0	0	0	0	0	0	0
XRCC6	0	0	0	0	0	0	0	0	0	0	0	0	0	0	0	0	0	0	0	0	0	0	0	0,1	0	0	0	0	0	0	0	0	0	0	0	0	0	0	0	0	0	0,1	0	0	0	0	0	0	0
XRN1	0	0	0	0	0	0	0	0	0	0	0	0	0	0	0	0	0	0	0	0	0	0	0	0	0	0	0,1	0	0	0,4	0	0,1	0	0	0	0	0	0	0	0	0	0	0	0	0	0	0	0	0
XRN2	0,1	-0,2	0	0	0	0	0	0	0	0	0	0,1	0	0	0	0	0	0	0	0	0	0	0	0	0	0	0	0	0	0	0	0	0	0	0	0	0	0	0	0	0	0	0,1	0	0	0	0	0	0
YBX3	0	0,1	0	0	0	-0,5	0	0,1	0	0	0	0	0,1	0	0	0	0	0	0	0	0	0,1	0	0	0	0	0	0	0	0	0	0	0	0	0	0	0,1	0	0	0	0	0	0	0	0,1	0	0	0	0
YTHDC2	0	0	0	0	0	0	0	0	0	0	0	0	0	0	0	0	0	0	0	0	0	0	0	0	0	0	0,1	0	0	0	0	0	0	0	0	0	0	0	0	0	0	0	0	0	0	0	0	0	0
ZC3H8	0	0	0	0	0	0,1	0	0	0	0	0	0	0	0	0	0	0	0	0	0	0,1	0	0	0	0	0	0	0	0	0	0	0	0	0,1	0	0	0	0	0	0	0	0,2	0	0	0	0	0,3	0,1	0
ZRANB2	0	0	0	0	0	0	0	0	0	0	0,1	0	0	0	0	0	0	0	0	0	0,1	0	0	0	0	0	0	0	0	0,3	0	0	0	0	0,1	0	0,1	0	0	0	0	0	0	0	0	0,2	0	0	0
[truncated: 183 more columns]
