# Supplementary material for: Comprehensive analysis of the RBP regulome reveals functional modules and drug candidates in liver cancer
Source: Sci Rep. 2026 Jun 26;16:19626. doi: 10.1038/s41598-026-58864-6 (PMC13309532; doi:10.1038/s41598-026-58864-6)
Supplement: Supplementary file 3 — Supplementary Material 3 [file 41598_2026_58864_MOESM3_ESM.csv]

regulator-target	cfreq	k562i	regde	tarde	regsur	tarsurv	corLIHC	corGTEx	corpLIHC	corpGTEx	regtlrbp	tartlrbp	regcan	tarcan	reggob	targob	regclit	tarclit	regcdeg	tarcdeg	eclip_reg	eclip_targ	rapseq_reg	rapseq_targ	fc_score	fc_score_binned
MSI2-PES1	0,5	NA	4	4	0	4	0,396769446	0,590244317	4	4	18	14	1	1	1	1	11	5	6	1	NA	NA	NA	NA	NA	high
PPIL4-LIN28B	0,5	NA	4	4	0	3	0,132971006	0,531814657	0	0	16	14	1	1	1	1	0	30	0	6	NA	1	NA	NA	NA	low
HSPD1-AKAP8L	0,4	NA	4	4	2	0	0,382261894	-0,060665824	4	0	9	11	2	1	1	1	21	0	5	0	NA	NA	NA	NA	NA	high
NSUN2-PES1	0,5	NA	4	4	0	4	0,246836818	0,622518655	4	4	14	14	1	1	1	1	3	5	2	1	NA	NA	NA	NA	0,998	high
HNRNPK-CKAP4	0,4	NA	4	4	0	1	0,519132735	0,803440527	4	4	18	11	1	2	1	1	19	4	0	4	1	NA	NA	NA	0,141	low
SUPV3L1-HSPD1	0,5	NA	4	4	0	2	0,229314443	0,523786852	4	4	13	9	1	2	1	1	0	21	0	5	1	NA	NA	NA	0,996	high
HSPD1-NSUN2	0,5	NA	4	4	2	0	0,45387874	0,36630002	4	4	9	14	2	1	1	1	21	3	5	2	NA	NA	NA	NA	0,995	high
RACK1-HSPD1	0,5	NA	4	4	0	2	0,44811988	0,638426625	4	4	9	9	2	2	1	1	20	21	1	5	NA	NA	NA	NA	NA	high
HNRNPA2B1-PABPC1	0,3	NA	4	4	0	0	0,362331217	0,729115501	4	4	17	18	1	1	1	1	18	3	0	4	NA	NA	NA	NA	0,954	high
HNRNPA2B1-NUSAP1	0,4	NA	4	4	0	2	0,776280172	0,654816198	4	4	17	6	1	2	1	1	18	8	0	12	NA	NA	NA	NA	NA	high
UTP18-CALR	0,4	NA	4	4	0	0	0,402594674	0,673432544	4	4	13	6	2	1	1	1	0	23	0	3	7	NA	NA	NA	0,434	low
TIAL1-LIN28B	0,3	NA	4	4	0	3	0,159525608	0,646443033	1	0	18	14	1	1	1	1	2	30	0	6	1	2	NA	NA	NA	low
EWSR1-PES1	0,5	NA	3	4	3	4	0,692559944	0,698181857	4	4	17	14	1	1	1	1	18	5	0	1	NA	NA	NA	NA	0,624	high
IGF2BP1-PCBP2	0,3	NA	4	4	0	2	0,300808259	0,284613685	4	0	19	16	1	1	1	1	12	6	9	0	38	20	4	NA	NA	low
AQR-PES1	0,8	0,1	2	4	0	4	0,253914349	0,796353849	4	4	16	14	2	1	1	1	0	5	0	1	11	NA	NA	NA	0,982	high
BOP1-EFTUD2	0,3	NA	4	4	0	3	0,58857831	0,880221862	4	4	11	12	1	1	1	1	0	1	11	0	NA	25	NA	NA	0,992	high
RCC2-CPSF7	0,4	NA	4	4	0	0	0,631051425	0,30406883	4	3	10	18	2	1	1	1	3	0	5	0	NA	NA	NA	NA	NA	high
U2AF2-IGF2BP2	0,3	0,6	0	4	0	0	0,407295442	0,475061698	4	4	18	18	1	1	1	1	2	13	0	7	22	NA	NA	2	NA	low
HSPD1-TUFM	0,3	NA	4	4	2	0	0,181081274	0,560980996	4	4	9	9	2	1	1	1	21	1	5	0	NA	NA	NA	NA	0,999	high
SRSF3-HSPD1	0,3	NA	4	4	0	2	0,58414448	0,795636746	4	4	17	9	1	2	1	1	13	21	0	5	NA	NA	NA	NA	0,294	low
HNRNPA2B1-TBRG4	0,5	NA	4	4	0	0	0,635461208	0,67599708	4	4	17	13	1	1	1	1	18	0	0	4	NA	14	NA	NA	NA	low
DDX6-CKAP4	0,3	NA	4	4	0	1	0,458692191	0,721556598	4	4	15	11	1	2	1	1	4	4	0	4	11	NA	NA	NA	NA	low
HNRNPF-PES1	0,4	NA	4	4	1	4	0,113400804	0,676054372	2	4	18	14	1	1	1	1	1	5	0	1	NA	NA	NA	NA	0,684	high
MSI2-CKAP4	0,3	0,1	4	4	0	1	0,427637669	0,69850759	4	4	18	11	1	2	1	1	11	4	6	4	NA	NA	NA	NA	NA	low
SF3B4-AKAP8L	0,5	NA	4	4	2	0	0,704101833	0,130795117	4	0	18	11	1	1	1	1	2	0	2	0	12	NA	NA	NA	NA	low
IGF2BP1-FAM120A	0,5	0,1	4	4	0	0	0,025254346	0,329866952	0	1	19	14	1	2	1	1	12	2	9	0	10	21	0	NA	NA	low
HSPD1-PKM	0,5	NA	4	4	2	1	0,332698223	0,653039599	4	4	9	9	2	2	1	1	21	105	5	4	NA	NA	NA	0	1	high
TIAL1-PABPC1	0,3	NA	4	4	0	0	0,416935877	0,68341386	4	4	18	18	1	1	1	1	2	3	0	4	10	NA	NA	NA	0,966	high
MSI2-SUGP2	0,3	NA	4	4	0	0	0,415397899	0,060122879	4	0	18	15	1	1	1	1	11	0	6	0	NA	139	NA	NA	NA	low
HNRNPA2B1-FKBP4	0,5	NA	4	3	0	2	0,451195323	0,557352299	4	4	17	5	1	2	1	1	18	2	0	3	NA	2	NA	NA	0,61	high
HNRNPA2B1-DDX55	0,3	NA	4	4	0	2	0,830698409	0,418877051	4	4	17	8	1	1	1	1	18	0	0	2	NA	19	NA	NA	0,586	high
CEBPZ-ILF2	0,3	NA	4	4	3	1	0,666781037	0,775844001	4	4	14	15	1	1	1	1	0	2	0	4	NA	NA	NA	NA	NA	low
HNRNPK-IGF2BP1	0,3	NA	4	4	0	0	0,194900723	0,217795034	4	0	18	19	1	1	1	1	19	12	0	9	13	5	NA	4	0,314	low
HNRNPF-XPO5	0,3	NA	4	4	1	2	0,435332421	0,684382312	4	4	18	10	1	1	1	1	1	7	0	5	NA	4	NA	NA	0,689	high
IGF2BP3-DDX5	0,4	NA	4	4	0	0	0,424470901	0,130596806	4	0	18	16	1	1	1	1	39	14	12	0	0	NA	8	NA	0,919	high
HNRNPA2B1-DNAJC2	0,4	NA	4	4	0	0	0,641018659	0,571560883	4	4	17	4	1	2	1	1	18	2	0	3	NA	NA	NA	NA	0,413	low
SNRNP70-CKAP4	0,4	NA	4	4	0	1	0,628687076	-0,141912402	4	0	16	11	1	2	1	1	0	4	0	4	NA	NA	NA	NA	NA	high
AQR-PKM	0,3	NA	2	4	0	1	0,478350779	0,755503389	4	4	16	9	2	2	1	1	0	105	0	4	22	NA	NA	0	0,396	low
HNRNPA2B1-ZC3H8	0,4	NA	4	3	0	0	0,636452033	0,465442482	4	4	17	11	1	1	1	1	18	0	0	3	NA	NA	NA	NA	0,101	low
SF3B1-ILF2	0,3	NA	4	4	0	1	0,576133732	0,20035434	4	2	15	15	1	1	1	1	7	2	0	4	NA	NA	NA	NA	0,808	high
AQR-XRCC5	0,5	NA	2	4	0	1	0,490030958	0,393840662	4	4	16	12	2	2	1	1	0	24	0	0	15	NA	NA	NA	0,447	low
SERBP1-PKM	0,5	NA	4	4	0	1	0,400557842	0,732350129	4	4	14	9	1	2	1	1	3	105	0	4	NA	NA	NA	0	0,493	low
IGF2BP1-PES1	0,5	NA	4	4	0	4	0,248122416	0,093192863	4	0	19	14	1	1	1	1	12	5	9	1	0	NA	1	NA	NA	low
G3BP2-PES1	0,3	NA	4	4	0	4	-0,051406899	0,635000757	0	4	19	14	1	1	1	1	5	5	0	1	NA	NA	NA	NA	0,277	low
XRCC5-NSUN2	0,3	NA	4	4	1	0	0,377830782	0,120186895	4	0	12	14	2	1	1	1	24	3	0	2	NA	NA	NA	NA	0,6	high
HNRNPA0-IGF2BP2	0,3	0,4	4	4	0	0	0,488104267	0,548940858	4	4	18	18	1	1	1	1	1	13	0	7	NA	NA	NA	6	0,737	high
HNRNPF-IGF2BP3	0,4	0,1	4	4	1	0	0,42167622	0,221192707	4	0	18	18	1	1	1	1	1	39	0	12	NA	2	NA	1	NA	high
KIF1C-HNRNPA2B1	0,4	NA	0	4	0	0	0,491829755	0,79123106	4	4	7	17	2	1	1	1	0	18	4	0	NA	NA	NA	NA	NA	low
RACK1-ADAR	0,4	NA	4	4	0	0	0,190480354	0,544359062	4	4	9	14	2	1	1	1	20	12	1	1	NA	NA	NA	NA	NA	high
RACK1-AKAP8L	0,4	NA	4	4	0	0	0,543224789	0,192547455	4	2	9	11	2	1	1	1	20	0	1	0	NA	NA	NA	NA	NA	low
SRSF3-RACK1	0,4	NA	4	4	0	0	0,343534851	0,709516327	4	4	17	9	1	2	1	1	13	20	0	1	NA	NA	NA	NA	NA	low
SRSF5-RCC2	0,4	NA	4	4	0	0	0,300836882	0,072511207	4	0	17	10	1	2	1	1	3	3	0	5	NA	NA	NA	NA	NA	low
HNRNPAB-MSI2	0,3	NA	4	4	0	0	0,333069185	0,68231927	4	4	17	18	1	1	1	1	0	11	2	6	NA	NA	NA	NA	NA	low
RBM27-MSI2	0,3	NA	4	4	0	0	0,34740398	0,758367704	4	4	15	18	1	1	1	1	0	11	0	6	NA	NA	NA	NA	NA	low
RPS2-RAVER1	0,3	NA	4	4	0	0	0,031246993	0,607135123	0	4	14	15	1	1	1	1	2	0	5	0	NA	NA	NA	NA	NA	high
IGF2BP1-CCAR1	0,3	NA	4	4	0	0	0,347614741	0,325240306	4	1	19	11	1	1	1	1	12	2	9	0	9	NA	2	NA	NA	low
RACK1-SUCLG1	0,4	NA	4	4	0	0	0,023678876	0,513179921	0	4	9	3	2	2	1	1	20	NA	1	NA	NA	NA	NA	NA	NA	high
AQR-NUSAP1	0,5	NA	2	4	0	2	0,663536555	0,491564615	4	4	16	6	2	2	1	1	0	8	0	12	3	NA	NA	NA	NA	high
HNRNPK-RCC2	0,3	NA	4	4	0	0	0,690652998	0,667357505	4	4	18	10	1	2	1	1	19	3	0	5	1	NA	NA	NA	NA	high
GEMIN5-RPS2	0,3	NA	4	4	0	0	0,154253963	0,605405638	3	4	10	14	2	1	1	1	1	2	0	5	NA	NA	NA	NA	NA	low
SF1-EFTUD2	0,4	NA	4	4	0	3	0,509485914	0,747174237	4	4	19	12	1	1	1	1	NA	1	NA	0	NA	22	NA	NA	0,844	high
RBM39-RECQL	0,5	NA	4	4	1	0	0,603325728	0,250045889	4	3	17	NA	1	NA	1	NA	3	20	0	0	NA	NA	NA	NA	0,806	high
CSTF2T-XPO1	0,3	NA	4	3	0	0	0,721835381	0,350889518	4	4	18	7	1	1	1	1	0	19	0	1	14	NA	NA	NA	0,158	low
EIF2S1-QKI	0,4	NA	4	2	0	0	0,58212976	0,762405415	4	4	15	15	1	1	1	1	12	10	0	5	NA	1	NA	NA	NA	low
SRSF3-SUB1	0,5	NA	4	4	0	2	0,462653638	0,823669993	4	4	17	11	1	1	1	1	13	1	0	0	NA	6	NA	NA	0,568	high
RPS2-DAZAP1	0,5	NA	4	1	0	0	0,524914215	0,827025616	4	4	14	16	1	1	1	1	2	0	5	0	NA	NA	NA	NA	0,827	high
HNRNPA2B1-HLTF	0,4	0,1	4	4	0	0	0,78966323	0,550485197	4	4	17	5	1	2	1	1	18	7	0	2	NA	14	NA	NA	0,728	high
EIF4G1-HSPD1	0,3	NA	0	4	0	2	0,423365477	0,650412853	4	4	13	9	1	2	1	1	6	21	1	5	NA	NA	NA	NA	0,3	low
CIRBP-SUCLG1	0,3	NA	0	4	2	0	0,075176006	0,200643346	0	2	17	3	1	2	1	1	7	NA	2	NA	NA	NA	NA	NA	NA	low
FUS-RBFOX2	0,3	NA	4	4	0	0	0,339683583	0,371509173	4	4	18	17	1	1	1	1	10	4	0	1	1	13	NA	6	0,162	low
NUFIP2-IGF2BP3	0,3	NA	4	4	0	0	0,457256812	0,329753398	4	2	14	18	1	1	1	1	0	39	0	12	NA	0	NA	2	NA	low
FUBP1-EFTUD2	0,4	NA	4	4	2	3	0,694480399	0,502370895	4	4	16	12	1	1	1	1	5	1	0	0	NA	24	NA	NA	0,699	high
HNRNPK-SNRNP70	0,3	NA	4	4	0	0	0,501466622	-0,028692334	4	0	18	16	1	1	1	1	19	0	0	0	11	NA	NA	NA	NA	low
RBM39-KIF1C	0,7	0,3	4	0	1	0	0,355368384	-0,023389665	4	0	17	7	1	2	1	1	3	0	0	4	NA	NA	NA	NA	NA	high
RACK1-NPM1	0,5	NA	4	4	0	0	0,707741993	0,848484452	4	4	9	14	2	1	1	1	20	33	1	1	NA	NA	NA	NA	NA	high
HNRNPF-EFTUD2	0,5	0,2	4	4	1	3	0,385843905	0,798650308	4	4	18	12	1	1	1	1	1	1	0	0	NA	19	NA	NA	0,655	high
SRSF7-RBM39	0,3	NA	4	4	1	1	0,753563284	0,643828604	4	4	16	17	1	1	1	1	1	3	1	0	7	NA	NA	NA	1	high
FASTKD2-PES1	0,3	NA	3	4	0	4	0,210944594	0,78208731	4	4	14	14	1	1	1	1	2	5	0	1	1	NA	NA	NA	NA	low
HNRNPA2B1-CIRBP	0,3	NA	4	0	0	2	0,428462057	0,19853059	4	2	17	17	1	1	1	1	18	7	0	2	NA	NA	NA	NA	0,561	high
EEF2-AQR	0,5	NA	4	2	0	0	-0,026658171	0,670339622	0	4	11	16	1	2	1	1	5	0	1	0	NA	24	NA	NA	0,787	high
SUPV3L1-NPM1	0,5	NA	4	4	0	0	0,221018258	0,4596564	4	4	13	14	1	1	1	1	0	33	0	1	1	NA	NA	NA	0,32	low
SF3A3-FUBP1	0,4	NA	4	4	0	2	0,786344169	0,527398438	4	4	14	16	1	1	1	1	0	5	0	0	10	NA	NA	NA	0,674	high
RCC2-WRN	0,4	0,1	4	4	0	1	0,580862044	0,608980413	4	4	10	NA	2	NA	1	NA	3	16	5	1	NA	NA	NA	NA	NA	low
PABPC1-UTP3	0,3	NA	4	2	0	0	0,076636486	0,745527639	0	4	18	11	1	1	1	1	3	0	4	1	NA	NA	NA	NA	0,558	high
U2AF2-NUSAP1	0,3	NA	0	4	0	2	0,715359538	0,592877337	4	4	18	6	1	2	1	1	2	8	0	12	6	NA	NA	NA	0,735	high
XPO5-AGO1	0,5	NA	4	4	2	0	0,589381468	0,293085865	4	3	10	6	1	1	1	1	7	7	5	0	0	NA	NA	NA	0,46	low
DDX21-IGF2BP3	0,3	NA	0	4	0	0	0,390170504	0,14022063	4	0	15	18	1	1	1	1	1	39	2	12	NA	0	NA	2	NA	low
BOP1-CEBPZ	0,4	NA	4	4	0	3	0,445368638	0,760332618	4	4	11	14	1	1	1	1	0	0	11	0	NA	NA	NA	NA	1	high
SRSF9-PES1	0,3	NA	4	4	2	4	0,539378619	0,783166505	4	4	18	14	1	1	1	1	1	5	0	1	0	NA	NA	NA	0,287	low
SF3B4-HNRNPLL	0,5	NA	4	4	2	1	0,663734786	0,787868857	4	4	18	16	1	1	1	1	2	0	2	0	4	NA	NA	NA	NA	high
RAVER1-APOBEC3C	0,4	NA	4	4	0	0	0,343183859	0,421011852	4	4	15	6	1	2	1	1	0	2	0	4	NA	NA	NA	NA	NA	low
HNRNPA2B1-LARP4	0,5	NA	4	2	0	0	0,479285899	0,434194592	4	4	17	17	1	1	1	1	18	2	0	1	NA	14	NA	NA	0,449	low
NSUN2-HLTF	0,5	NA	4	4	0	0	0,642979883	0,071085713	4	0	14	5	1	2	1	1	3	7	2	2	NA	1	NA	NA	0,152	low
RRP9-EWSR1	0,3	NA	4	3	1	3	0,626084104	0,692155409	4	4	10	17	2	1	1	1	0	18	2	0	NA	NA	NA	NA	0,349	low
RBM39-SRSF7	0,6	NA	4	4	1	1	0,753563284	0,643828604	4	4	17	16	1	1	1	1	3	1	0	1	NA	7	NA	NA	1	high
NPM1-RPL23A	0,3	NA	4	4	0	0	0,416648297	0,904770973	4	4	14	12	1	1	1	1	33	0	1	0	NA	NA	NA	NA	1	high
HNRNPA2B1-SFPQ	0,3	NA	4	4	0	2	0,769371322	0,42746138	4	4	17	19	1	1	1	1	18	7	0	0	NA	1	NA	NA	0,978	high
SRSF3-EIF3D	0,3	NA	4	4	0	2	0,354666034	0,79653127	4	4	17	12	1	1	1	1	13	3	0	0	NA	4	NA	NA	0,123	low
ILF2-PNPT1	0,3	NA	4	0	1	0	0,518273368	0,81193103	4	4	15	13	1	1	1	1	2	1	4	3	NA	NA	NA	NA	0,168	low
RRP9-APOBEC3C	0,3	NA	4	4	1	0	0,066291151	0,183685209	0	1	10	6	2	2	1	1	0	2	2	4	NA	NA	NA	NA	NA	high
HNRNPF-NKRF	0,4	NA	4	0	1	0	0,731791439	0,318853976	4	4	18	13	1	1	1	1	1	1	0	3	NA	9	NA	NA	NA	high
DDX21-LIN28B	0,3	NA	0	4	0	3	0,153165181	0,14022063	0	0	15	14	1	1	1	1	1	30	2	6	NA	3	NA	NA	0,513	low
G3BP1-SNRNP70	0,5	NA	4	4	0	0	0,354616595	-0,241907556	4	2	17	16	1	1	1	1	6	0	0	0	8	NA	NA	NA	0,227	low
HDGF-XPO1	0,3	NA	4	3	0	0	0,662006507	0,493423366	4	4	6	7	2	1	1	1	21	19	5	1	NA	NA	NA	NA	0,214	low
HNRNPA2B1-SRSF5	0,4	NA	4	4	0	0	0,532431997	0,251655349	4	3	17	17	1	1	1	1	18	3	0	0	NA	NA	NA	NA	0,496	low
TIA1-HNRNPA1	0,3	NA	4	4	0	0	0,70447936	0,19351204	4	2	17	18	1	1	1	1	7	15	0	0	2	1	NA	14	0,881	high
XRN1-SRSF3	0,4	NA	4	4	0	0	0,666946855	0,302667749	4	3	11	17	1	1	1	1	1	13	0	0	NA	NA	NA	NA	NA	high
FUS-SFPQ	0,5	NA	4	4	0	2	0,762102259	0,753583595	4	4	18	19	1	1	1	1	10	7	0	0	5	9	NA	NA	0,997	high
DDX55-EIF4G1	0,4	NA	4	0	2	0	0,523674675	0,432151328	4	4	8	13	1	1	1	1	0	6	2	1	31	NA	NA	NA	NA	low
PKM-NONO	0,3	NA	4	4	1	0	0,525018024	0,651515646	4	4	9	18	2	1	1	1	105	5	4	0	NA	NA	0	NA	0,23	low
ILF2-CELF1	0,4	NA	4	4	1	0	0,284649538	0,269037508	4	3	15	18	1	1	1	1	2	8	4	0	NA	NA	NA	NA	NA	high
SRSF1-IGF2BP1	0,4	NA	0	4	0	0	0,273826616	0,214003763	4	0	18	19	1	1	1	1	10	12	5	9	2	1	NA	2	NA	low
EIF4B-YBX3	0,3	NA	4	4	0	0	0,305830626	0,276755619	4	3	15	16	1	1	1	1	4	3	1	3	NA	10	NA	4	NA	low
SRSF9-RCC2	0,3	NA	4	4	2	0	0,763589748	0,687368958	4	4	18	10	1	2	1	1	1	3	0	5	0	NA	NA	NA	0,544	low
AQR-STIP1	0,3	0,4	2	4	0	1	0,579043083	0,660987839	4	4	16	5	2	2	1	1	0	8	0	2	13	NA	NA	NA	0,552	high
DKC1-AGO1	0,3	NA	4	4	0	0	0,623765361	0,238079038	4	2	14	6	1	1	1	1	4	7	6	0	1	NA	NA	NA	0,235	low
FKBP4-DAZAP1	0,4	NA	3	1	2	0	0,538353571	0,590143371	4	4	5	16	2	1	1	1	2	0	3	0	39	NA	NA	NA	0,375	low
SUB1-EIF2S2	0,5	NA	4	4	2	2	0,68674577	0,860170945	4	4	11	9	1	1	1	1	1	1	0	2	4	NA	NA	NA	0,975	high
BOP1-NUSAP1	0,3	NA	4	4	0	2	0,369243748	0,443494971	4	4	11	6	1	2	1	1	0	8	11	12	NA	NA	NA	NA	0,103	low
TAF15-WRN	0,3	NA	4	4	0	1	0,419889394	0,662843075	4	4	16	NA	1	NA	1	NA	1	16	0	1	0	NA	NA	NA	NA	high
FKBP4-STIP1	0,3	NA	3	4	2	1	0,651722906	0,925137864	4	4	5	5	2	2	1	1	2	8	3	2	0	NA	NA	NA	1	high
HNRNPLL-FKBP4	0,5	NA	4	3	1	2	0,425565267	0,540276314	4	4	16	5	1	2	1	1	0	2	0	3	NA	0	NA	NA	NA	low
MATR3-FKBP4	0,3	NA	4	3	0	2	0,362323853	0,548441686	4	4	17	5	1	2	1	1	0	2	0	3	1	2	NA	NA	NA	low
HNRNPA2B1-TRA2A	0,4	NA	4	4	0	0	0,774462399	0,334338245	4	4	17	18	1	1	1	1	18	2	0	0	NA	11	NA	NA	0,991	high
XPO5-DDX19B	0,3	NA	4	4	2	0	-0,051014153	0,589858488	0	4	10	3	1	1	1	1	7	0	5	0	1	NA	NA	NA	NA	high
NPM1-YWHAG	0,5	NA	4	4	0	0	0,650405549	0,825225305	4	4	14	5	1	2	1	1	33	6	1	0	NA	NA	NA	NA	0,668	high
SNRNP70-AATF	0,5	NA	4	4	0	0	0,64425692	-0,061364812	4	0	16	12	1	2	1	1	0	7	0	0	NA	NA	NA	NA	0,759	high
MSI2-DDX21	0,3	NA	4	0	0	0	0,303950582	0,568515993	4	4	18	15	1	1	1	1	11	1	6	2	NA	NA	NA	NA	NA	high
PUF60-RBM47	0,3	NA	4	0	0	0	0,017458206	0,368963952	0	4	18	15	1	1	1	1	4	3	0	5	NA	NA	NA	NA	NA	low
SRSF3-XRN1	0,3	NA	4	4	0	0	0,666946855	0,302667749	4	3	17	11	1	1	1	1	13	1	0	0	NA	NA	NA	NA	NA	high
RBM39-PES1	0,4	0,3	4	4	1	4	0,426471723	0,423036868	4	4	17	14	1	1	1	1	3	5	0	1	NA	NA	NA	NA	0,776	high
PCBP2-DDX3X	0,5	NA	4	0	2	0	0,663440782	0,763395689	4	4	16	15	1	1	1	1	6	15	0	0	3	12	NA	NA	0,35	low
PCBP2-EIF4G2	0,4	NA	4	4	2	0	0,765181425	0,917670593	4	4	16	12	1	1	1	1	6	2	0	0	9	NA	NA	NA	NA	low
CEBPZ-AATF	0,4	NA	4	4	3	0	0,581611717	0,817617693	4	4	14	12	1	2	1	1	0	7	0	0	NA	NA	NA	NA	0,989	high
DDX52-PES1	0,3	NA	4	4	0	4	0,379453033	0,763120646	4	4	15	14	1	1	1	1	0	5	0	1	0	NA	NA	NA	0,999	high
SNRNP200-ZC3H8	0,3	0,6	4	3	0	0	0,682608491	0,508331983	4	4	12	11	1	1	1	1	1	0	0	3	NA	NA	NA	NA	NA	low
UTP3-HNRNPA1	0,5	NA	2	4	0	0	0,480797958	0,684077987	4	4	11	18	1	1	1	1	0	15	1	0	NA	0	NA	1	0,721	high
XPO1-GEMIN5	0,3	NA	3	4	0	0	0,786117384	0,315016199	4	4	7	10	1	2	1	1	19	1	1	0	NA	NA	NA	NA	0,957	high
SF3A3-HNRNPF	0,5	NA	4	4	0	1	0,624988912	0,831375319	4	4	14	18	1	1	1	1	0	1	0	0	9	NA	NA	NA	0,997	high
SF3B4-QKI	0,4	NA	4	2	2	0	0,348443732	0,739896378	4	4	18	15	1	1	1	1	2	10	2	5	1	0	NA	NA	NA	low
SUGP2-QKI	0,4	0,5	4	2	0	0	0,094183851	-0,085890527	1	0	15	15	1	1	1	1	0	10	0	5	10	0	NA	NA	NA	low
SFPQ-RBFOX2	0,4	NA	4	4	2	0	0,494907701	0,487877456	4	4	19	17	1	1	1	1	7	4	0	1	3	3	NA	2	0,484	low
PCBP2-RCC2	0,3	NA	4	4	2	0	0,586071884	0,622865793	4	4	16	10	1	2	1	1	6	3	0	5	2	NA	NA	NA	0,101	low
RPS5-CALR	0,4	NA	4	4	1	0	0,340401698	0,352627496	4	4	13	6	1	1	1	1	0	23	1	3	NA	NA	NA	NA	0,989	high
RPS5-SRSF5	0,4	NA	4	4	1	0	-0,036254467	0,112208824	0	0	13	17	1	1	1	1	0	3	1	0	NA	NA	NA	NA	0,928	high
HDGF-SRSF9	0,3	NA	4	4	0	2	0,608597784	0,543990466	4	4	6	18	2	1	1	1	21	1	5	0	NA	0	NA	NA	NA	low
SF3A3-TIA1	0,4	NA	4	4	0	0	0,622682057	0,080859274	4	0	14	17	1	1	1	1	0	7	0	0	11	1	NA	NA	0,814	high
EIF4B-PSIP1	0,3	NA	4	4	0	0	0,436584107	0,727474653	4	4	15	7	1	2	1	1	4	8	1	0	NA	NA	NA	NA	NA	high
SRSF3-PHF6	0,4	NA	4	3	0	0	0,766557573	0,36145209	4	4	17	5	1	2	1	1	13	8	0	0	NA	NA	NA	NA	NA	low
PCBP1-EIF3G	0,3	NA	4	4	0	0	0,000996265	0,841343129	0	4	16	15	1	1	1	1	14	0	0	0	1	NA	NA	NA	0,843	high
SUPT6H-SND1	0,4	NA	3	4	0	0	0,46482092	0,738900946	4	4	17	16	1	1	1	1	1	11	0	2	NA	1	NA	NA	0,514	low
G3BP2-NKRF	0,3	NA	4	0	0	0	0,681793658	0,363747297	4	4	19	13	1	1	1	1	5	1	0	3	NA	1	NA	NA	NA	high
SNRNP70-TBRG4	0,3	NA	4	4	0	0	0,68152199	0,125004591	4	0	16	13	1	1	1	1	0	0	0	4	NA	10	NA	NA	NA	high
RBM39-SUB1	0,3	0,7	4	4	1	2	0,56483938	0,402212644	4	4	17	11	1	1	1	1	3	1	0	0	NA	3	NA	NA	0,234	low
RPS5-RBM27	0,5	NA	4	4	1	0	0,027558467	0,546099586	0	4	13	15	1	1	1	1	0	0	1	0	NA	NA	NA	NA	NA	high
ASCC1-CKAP4	0,4	NA	3	4	0	1	0,407196592	0,535166469	4	4	5	11	1	2	1	1	0	4	0	4	NA	NA	NA	NA	NA	low
SNRNP200-CKAP4	0,3	NA	4	4	0	1	0,585756867	0,583738057	4	4	12	11	1	2	1	1	1	4	0	4	NA	NA	NA	NA	NA	low
AATF-SNRNP70	0,4	NA	4	4	0	0	0,64425692	-0,061364812	4	0	12	16	2	1	1	1	7	0	0	0	NA	NA	NA	NA	0,759	high
APOBEC3C-DNAJC21	0,4	NA	4	4	0	0	0,202920678	0,417384032	4	4	6	5	2	1	1	1	2	1	4	0	NA	NA	NA	NA	NA	low
DDX5-SLBP	0,6	NA	4	4	0	0	0,604961308	0,616369822	4	4	16	6	1	1	1	1	14	0	0	1	NA	NA	NA	NA	NA	low
GRWD1-TFIP11	0,5	0,5	4	4	0	0	0,329115472	0,680725107	4	4	10	5	2	1	1	0	1	1	0	1	2	NA	NA	NA	0,443	low
GEMIN5-PTBP1	0,4	NA	4	4	0	0	0,701088265	0,611143658	4	4	10	18	2	1	1	1	1	11	0	0	NA	1	NA	1	0,713	high
HNRNPA2B1-XRCC5	0,4	NA	4	4	0	1	0,618906569	0,656123512	4	4	17	12	1	2	1	1	18	24	0	0	NA	NA	NA	NA	0,937	high
RBM39-PRPF4	0,4	NA	4	0	1	0	0,64403853	0,331730628	4	4	17	7	1	1	1	1	3	1	0	1	NA	54	NA	NA	0,865	high
AQR-CEBPZ	0,3	NA	2	4	0	3	0,477116057	0,797650201	4	4	16	14	2	1	1	1	0	0	0	0	8	NA	NA	NA	0,771	high
RBM39-HNRNPAB	0,3	0,2	4	4	1	0	0,563252144	0,248452924	4	3	17	17	1	1	1	1	3	0	0	2	NA	NA	NA	NA	0,474	low
RCC2-ESF1	0,5	0,3	4	4	0	0	0,577064921	0,638860087	4	4	10	12	2	1	1	1	3	0	5	0	NA	NA	NA	NA	0,374	low
DDX21-DNAJC2	0,5	NA	0	4	0	0	0,530246987	0,842893942	4	4	15	4	1	2	1	1	1	2	2	3	NA	NA	NA	NA	0,986	high
HNRNPA2B1-DDX27	0,3	NA	4	4	0	0	0,748249617	0,782652987	4	4	17	15	1	1	1	1	18	2	0	2	NA	NA	NA	NA	0,85	high
RECQL-XPO1	0,4	NA	4	3	0	0	0,798366227	0,273609406	4	3	NA	7	NA	1	NA	1	20	19	0	1	NA	NA	NA	NA	0,929	high
RPLP0-RPS2	0,3	NA	4	4	0	0	0,711181782	0,895097794	4	4	12	14	1	1	1	1	4	2	0	5	NA	NA	NA	NA	1	high
RPS3A-RPS2	0,3	NA	4	4	0	0	0,703799823	0,787127127	4	4	13	14	1	1	1	1	1	2	0	5	NA	NA	NA	NA	1	high
NPM1-DDX19B	0,3	NA	4	4	0	0	0,259421631	0,731388332	4	4	14	3	1	1	1	1	33	0	1	0	NA	NA	NA	NA	NA	high
DDX5-FUS	0,5	NA	4	4	0	0	0,329216632	0,482378839	4	4	16	18	1	1	1	1	14	10	0	0	NA	1	NA	NA	0,981	high
EEF2-DDX52	0,5	NA	4	4	0	0	0,07483661	0,684567561	0	4	11	15	1	1	1	1	5	0	1	0	NA	2	NA	NA	0,992	high
NPM1-HNRNPK	0,5	NA	4	4	0	0	0,704011791	0,911992192	4	4	14	18	1	1	1	1	33	19	1	0	NA	0	NA	NA	0,578	high
SNRNP200-G3BP1	0,5	NA	4	4	0	0	0,670191003	0,485104208	4	4	12	17	1	1	1	1	1	6	0	0	NA	81	NA	NA	0,987	high
HNRNPA2B1-FAM120A	0,3	NA	4	4	0	0	0,698302771	0,84725312	4	4	17	14	1	2	1	1	18	2	0	0	NA	5	NA	NA	NA	high
SRSF7-PKM	0,4	NA	4	4	1	1	0,579468118	0,438394837	4	4	16	9	1	2	1	1	1	105	1	4	0	NA	NA	0	0,915	high
UTP3-RRP9	0,3	NA	2	4	0	1	0,208397404	0,805405681	4	4	11	10	1	2	1	1	0	0	1	2	NA	NA	NA	NA	1	high
HNRNPF-TIA1	0,5	NA	4	4	1	0	0,681630717	0,024734836	4	0	18	17	1	1	1	1	1	7	0	0	NA	5	NA	NA	0,641	high
EWSR1-NUP35	0,5	NA	3	4	3	0	0,682316089	0,67506854	4	4	17	3	1	2	1	0	18	0	0	0	NA	NA	NA	NA	NA	high
EIF4G1-HNRNPAB	0,4	NA	0	4	0	0	0,57364731	0,739586236	4	4	13	17	1	1	1	1	6	0	1	2	NA	NA	NA	NA	0,184	low
HNRNPA2B1-GRWD1	0,4	NA	4	4	0	0	0,650070955	0,69332887	4	4	17	10	1	2	1	1	18	1	0	0	NA	44	NA	NA	0,111	low
HNRNPK-U2AF2	0,4	NA	4	0	0	0	0,850491902	0,834879386	4	4	18	18	1	1	1	1	19	2	0	0	19	18	NA	NA	0,58	high
NSUN2-HNRNPA0	0,4	NA	4	4	0	0	0,621540755	0,411856156	4	4	14	18	1	1	1	1	3	1	2	0	NA	NA	NA	NA	0,274	low
SAFB2-EEF2	0,4	NA	4	4	0	0	0,521997491	0,238960392	4	2	16	11	1	1	1	1	3	5	0	1	NA	NA	NA	NA	0,199	low
RRP9-SRSF7	0,3	NA	4	4	1	1	0,591729001	0,497544439	4	4	10	16	2	1	1	1	0	1	2	1	NA	0	NA	NA	0,275	low
SERBP1-RBM39	0,4	NA	4	4	0	1	0,511306136	0,186837699	4	1	14	17	1	1	1	1	3	3	0	0	NA	NA	NA	NA	0,123	low
RPLP0-HNRNPLL	0,4	NA	4	4	0	1	0,387117377	0,642700678	4	4	12	16	1	1	1	1	4	0	0	0	NA	NA	NA	NA	NA	low
AKAP1-LIN28B	0,3	NA	4	4	0	3	0,115840268	0,177461561	0	0	13	14	1	1	1	1	1	30	0	6	0	9	NA	NA	NA	low
XPO5-STIP1	0,3	NA	4	4	2	1	0,718275568	0,737713312	4	4	10	5	1	2	1	1	7	8	5	2	0	NA	NA	NA	0,189	low
IGF2BP1-DDX55	0,5	0,5	4	4	0	2	0,342374321	0,258724271	4	0	19	8	1	1	1	1	12	0	9	2	0	19	0	NA	NA	low
CEBPZ-WDR3	0,3	NA	4	4	3	0	0,2717005	0,432175974	4	4	14	12	1	1	1	1	0	3	0	1	NA	NA	NA	NA	0,999	high
HNRNPK-HNRNPM	0,3	NA	4	2	0	0	0,753411538	0,826720297	4	4	18	18	1	1	1	1	19	5	0	0	3	14	NA	NA	1	high
FUS-DNAJC2	0,5	NA	4	4	0	0	0,575767005	0,719321912	4	4	18	4	1	2	1	1	10	2	0	3	0	NA	NA	NA	0,163	low
NPM1-NKRF	0,3	NA	4	0	0	0	0,638248525	0,457056674	4	4	14	13	1	1	1	1	33	1	1	3	NA	4	NA	NA	0,952	high
NPM1-HNRNPUL1	0,3	NA	4	4	0	0	0,613345508	0,832820243	4	4	14	11	1	1	1	1	33	0	1	0	NA	1	NA	NA	NA	high
PPIG-DDX27	0,5	NA	0	4	0	0	0,587799005	0,798981083	4	4	12	15	2	1	1	1	0	2	0	2	23	NA	NA	NA	NA	high
SRSF9-PCBP1	0,4	NA	4	4	2	0	0,524813254	0,926130934	4	4	18	16	1	1	1	1	1	14	0	0	0	1	NA	NA	0,976	high
YWHAG-NPM1	0,3	NA	4	4	0	0	0,650405549	0,825225305	4	4	5	14	2	1	1	1	6	33	0	1	NA	NA	NA	NA	0,668	high
SFPQ-PES1	0,4	NA	4	4	2	4	0,523191792	0,470954328	4	4	19	14	1	1	1	1	7	5	0	1	0	NA	NA	NA	0,36	low
KIF1C-RBFOX2	0,4	NA	0	4	0	0	0,598730618	0,590303776	4	4	7	17	2	1	1	1	0	4	4	1	NA	8	NA	1	NA	low
SRSF7-PES1	0,5	NA	4	4	1	4	0,492430308	0,534089735	4	4	16	14	1	1	1	1	1	5	1	1	0	NA	NA	NA	0,611	high
FUBP3-NSUN2	0,4	NA	4	4	0	0	0,589619899	0,39227785	4	4	16	14	1	1	1	1	1	3	0	2	1	NA	NA	NA	0,354	low
RBFOX2-PES1	0,4	NA	4	4	0	4	0,19828581	0,410605897	4	4	17	14	1	1	1	1	4	5	1	1	0	NA	2	NA	NA	low
RBM27-SF3B4	0,3	NA	4	4	0	2	0,488403111	0,794233991	4	4	15	18	1	1	1	1	0	2	0	2	NA	0	NA	NA	0,815	high
SF3B4-RBM27	0,3	NA	4	4	2	0	0,488403111	0,794233991	4	4	18	15	1	1	1	1	2	0	2	0	0	NA	NA	NA	0,815	high
GEMIN5-RPS19	0,4	NA	4	4	0	0	0,021540807	0,226959645	0	2	10	13	2	1	1	1	1	3	0	2	NA	NA	NA	NA	NA	low
NUFIP2-TFIP11	0,6	NA	4	4	0	0	0,266038639	0,591512989	4	4	14	5	1	1	1	0	0	1	0	1	NA	NA	NA	NA	NA	high
XPO1-FASTKD1	0,5	NA	3	2	0	0	0,309830653	0,55288528	4	4	7	8	1	1	1	1	19	0	1	1	NA	NA	NA	NA	NA	high
EIF4B-EIF3G	0,4	0,1	4	4	0	0	0,290041404	0,767105082	4	4	15	15	1	1	1	1	4	0	1	0	NA	NA	NA	NA	0,937	high
SNRNP200-MSI2	0,3	0,3	4	4	0	0	0,51399026	0,500990073	4	4	12	18	1	1	1	1	1	11	0	6	NA	NA	NA	NA	NA	low
SNRNP200-HLTF	0,3	NA	4	4	0	0	0,744311552	0,581190266	4	4	12	5	1	2	1	1	1	7	0	2	NA	16	NA	NA	0,126	low
SRSF1-CPSF7	0,5	NA	0	4	0	0	0,814933716	0,428456367	4	4	18	18	1	1	1	1	10	0	5	0	0	NA	NA	NA	0,149	low
FTO-RCC2	0,3	NA	4	4	0	0	0,406821263	0,495916792	4	4	1	10	1	2	0	1	20	3	0	5	0	NA	NA	NA	NA	high
XPO5-WDR3	0,4	NA	4	4	2	0	0,348038692	0,526598408	4	4	10	12	1	1	1	1	7	3	5	1	0	NA	NA	NA	0,896	high
HNRNPL-PES1	0,3	NA	4	4	0	4	0,617156076	0,704072128	4	4	19	14	1	1	1	1	4	5	0	1	0	NA	NA	NA	NA	high
HNRNPA2B1-NUFIP2	0,3	NA	4	4	0	0	0,726754314	0,513817537	4	4	17	14	1	1	1	1	18	0	0	0	NA	NA	NA	NA	0,148	low
HNRNPA2B1-RBM17	0,4	NA	4	3	0	0	0,756960147	0,61408745	4	4	17	12	1	1	1	1	18	0	0	0	NA	NA	NA	NA	0,658	high
PRPF6-WDR3	0,3	NA	4	4	0	0	0,159543286	0,654868682	3	4	9	12	1	1	1	1	1	3	0	1	NA	NA	NA	NA	0,956	high
RPLP0-WDR3	0,3	NA	4	4	0	0	0,104461571	0,444664967	2	4	12	12	1	1	1	1	4	3	0	1	NA	NA	NA	NA	1	high
SRSF5-SRP68	0,5	NA	4	4	0	0	0,251117532	-0,05103017	4	0	17	7	1	2	1	1	3	0	0	0	NA	NA	NA	NA	0,262	low
FUBP3-XRCC5	0,3	0,4	4	4	0	1	0,469968703	0,432196715	4	4	16	12	1	2	1	1	1	24	0	0	1	NA	NA	NA	0,866	high
ACO1-PKM	0,3	NA	0	4	0	1	-0,149486504	0,381856753	3	4	5	9	1	2	1	1	3	105	3	4	NA	NA	NA	0	0,946	high
PKM-FIP1L1	0,3	NA	4	0	1	0	0,618340888	0,71729608	4	4	9	13	2	1	1	1	105	1	4	0	NA	NA	0	NA	NA	high
TUFM-RBFOX2	0,4	NA	4	4	0	0	-0,140175025	0,537109644	3	4	9	17	1	1	1	1	1	4	0	1	NA	0	NA	2	NA	low
SFPQ-RPS5	0,4	NA	4	4	2	1	0,393327386	0,486857276	4	4	19	13	1	1	1	1	7	0	0	1	0	NA	NA	NA	0,473	low
SUB1-U2AF2	0,3	NA	4	0	2	0	0,508737582	0,753483259	4	4	11	18	1	1	1	1	1	2	0	0	5	6	NA	NA	0,257	low
PCBP2-SUGP2	0,3	NA	4	4	2	0	0,284377543	0,036799334	4	0	16	15	1	1	1	1	6	0	0	0	2	8	NA	NA	NA	low
RBM39-CELF1	0,3	NA	4	4	1	0	0,524865823	0,285863856	4	3	17	18	1	1	1	1	3	8	0	0	NA	NA	NA	NA	NA	high
IGF2BP1-AQR	0,3	NA	4	2	0	0	0,175003208	0,166879553	3	0	19	16	1	2	1	1	12	0	9	0	1	24	0	NA	NA	low
RPS3A-SBDS	0,5	0,2	4	4	0	0	-0,067128479	0,82649082	0	4	13	7	1	1	1	1	1	1	0	2	NA	NA	NA	NA	0,972	high
ILF3-NUSAP1	0,3	NA	0	4	0	2	0,814158208	0,369996147	4	4	16	6	1	2	1	1	3	8	0	12	0	NA	NA	NA	NA	low
SRSF3-CPSF7	0,4	NA	4	4	0	0	0,773159475	0,19160839	4	2	17	18	1	1	1	1	13	0	0	0	NA	NA	NA	NA	0,215	low
PUF60-AKAP8L	0,4	NA	4	4	0	0	0,530693079	0,180655204	4	1	18	11	1	1	1	1	4	0	0	0	NA	NA	NA	NA	NA	low
RBM22-FKBP4	0,3	NA	4	3	0	2	0,477867465	0,547988703	4	4	18	5	1	2	1	1	0	2	0	3	3	0	NA	NA	0,114	low
MAGOH-KHDRBS1	0,3	NA	4	4	0	2	0,702437662	0,830206369	4	4	7	18	1	1	1	1	0	10	1	0	NA	NA	NA	NA	0,158	low
XPO5-UPF2	0,5	NA	4	4	2	1	0,475236464	0,465588535	4	4	10	10	1	1	1	1	7	0	5	0	0	NA	NA	NA	0,226	low
AQR-TFIP11	0,3	0,4	2	4	0	0	0,26099576	0,749845781	4	4	16	5	2	1	1	0	0	1	0	1	4	NA	NA	NA	1	high
XPO5-SRSF9	0,3	NA	4	4	2	2	0,633706066	0,773024307	4	4	10	18	1	1	1	1	7	1	5	0	0	0	NA	NA	0,164	low
RPS2-TRA2A	0,3	NA	4	4	0	0	0,205289812	0,358443299	4	4	14	18	1	1	1	1	2	2	5	0	NA	0	NA	NA	0,217	low
TIAL1-EIF4B	0,3	NA	4	4	0	0	0,557295267	0,661529179	4	4	18	15	1	1	1	1	2	4	0	1	3	NA	NA	NA	0,538	low
SRSF1-CCAR1	0,3	NA	0	4	0	0	0,824198832	0,669728296	4	4	18	11	1	1	1	1	10	2	5	0	3	NA	NA	NA	NA	low
FKBP4-ABCF1	0,3	NA	3	4	2	0	0,471560616	0,540792151	4	4	5	10	2	2	1	1	2	1	3	0	0	NA	NA	NA	0,701	high
RBM39-NIP7	0,6	NA	4	4	1	1	0,508096317	0,172788394	4	1	17	11	1	1	1	1	3	0	0	0	NA	0	NA	NA	0,411	low
BCCIP-LIN28B	0,4	0,1	4	4	0	3	0,12980338	0,816462812	0	0	4	14	2	1	1	1	7	30	0	6	0	0	NA	NA	NA	high
SFPQ-APOBEC3C	0,4	NA	4	4	2	0	0,345876977	0,317146856	4	4	19	6	1	2	1	1	7	2	0	4	0	NA	NA	NA	NA	low
MATR3-GRWD1	0,4	NA	4	4	0	0	0,705781442	0,594586278	4	4	17	10	1	2	1	1	0	1	0	0	1	80	NA	NA	NA	high
SFPQ-FUS	0,3	0,1	4	4	2	0	0,762102259	0,753583595	4	4	19	18	1	1	1	1	7	10	0	0	9	5	NA	NA	0,997	high
HNRNPL-DDX55	0,5	NA	4	4	0	2	0,69837523	0,419560407	4	4	19	8	1	1	1	1	4	0	0	2	0	11	NA	NA	0,125	low
RBM39-GRWD1	0,3	0,1	4	4	1	0	0,535457417	0,060978086	4	0	17	10	1	2	1	1	3	1	0	0	NA	115	NA	NA	0,955	high
SFPQ-PPIG	0,3	NA	4	0	2	0	0,600900378	0,516267137	4	4	19	12	1	2	1	1	7	0	0	0	2	34	NA	NA	0,784	high
PRPF6-HNRNPAB	0,5	NA	4	4	0	0	0,519240963	0,609669302	4	4	9	17	1	1	1	1	1	0	0	2	NA	NA	NA	NA	0,219	low
RPS3A-NELFE	0,5	NA	4	4	0	0	0,479950186	0,773299404	4	4	13	5	1	1	1	1	1	1	0	1	NA	NA	NA	NA	NA	low
XPO1-WRN	0,3	0,2	3	4	0	1	0,713783048	0,152998849	4	0	7	NA	1	NA	1	NA	19	16	1	1	NA	NA	NA	NA	0,641	high
HNRNPK-EWSR1	0,4	0,3	4	3	0	3	0,710563001	0,775159633	4	4	18	17	1	1	1	1	19	18	0	0	2	NA	NA	NA	0,864	high
FKBP4-YBX3	0,3	NA	3	4	2	0	0,297682364	0,437530008	4	4	5	16	2	1	1	1	2	3	3	3	0	0	NA	2	0,13	low
HNRNPD-TIA1	0,5	NA	3	4	0	0	0,702063775	0,416456148	4	4	17	17	1	1	1	1	6	7	0	0	NA	6	NA	NA	0,261	low
HNRNPL-WDR3	0,4	NA	4	4	0	0	0,362601613	0,606539612	4	4	19	12	1	1	1	1	4	3	0	1	0	NA	NA	NA	NA	low
SNRNP200-SUB1	0,3	NA	4	4	0	2	0,503227514	0,698555955	4	4	12	11	1	1	1	1	1	1	0	0	NA	20	NA	NA	0,438	low
RBM39-UTP3	0,3	NA	4	2	1	0	0,407503605	0,205819382	4	2	17	11	1	1	1	1	3	0	0	1	NA	NA	NA	NA	0,778	high
SERBP1-HNRNPA1	0,3	NA	4	4	0	0	0,630451259	0,785883528	4	4	14	18	1	1	1	1	3	15	0	0	NA	0	NA	4	0,999	high
U2AF2-SND1	0,3	NA	0	4	0	0	0,526831616	0,70339672	4	4	18	16	1	1	1	1	2	11	0	2	14	1	NA	NA	0,986	high
HNRNPF-PCBP2	0,3	NA	4	4	1	2	0,75283152	0,828360419	4	4	18	16	1	1	1	1	1	6	0	0	NA	5	NA	NA	NA	low
BOP1-XPO1	0,3	NA	4	3	0	0	0,226773759	0,269173595	4	3	11	7	1	1	1	1	0	19	11	1	NA	NA	NA	NA	0,999	high
XPO1-BOP1	0,3	NA	3	4	0	0	0,226773759	0,269173595	4	3	7	11	1	1	1	1	19	0	1	11	NA	NA	NA	NA	0,999	high
HNRNPAB-TIA1	0,3	0,1	4	4	0	0	0,425487117	-0,134861128	4	0	17	17	1	1	1	1	0	7	2	0	NA	4	NA	NA	0,272	low
HNRNPA2B1-DDX6	0,5	NA	4	4	0	0	0,753960522	0,784737967	4	4	17	15	1	1	1	1	18	4	0	0	NA	9	NA	NA	0,77	high
AKAP1-YWHAG	0,3	NA	4	4	0	0	0,519747451	-0,151608887	4	0	13	5	1	2	1	1	1	6	0	0	16	NA	NA	NA	NA	low
AQR-APOBEC3C	0,3	NA	2	4	0	0	0,249499094	0,38813875	4	4	16	6	2	2	1	1	0	2	0	4	0	NA	NA	NA	NA	low
RPS10-DDX55	0,4	NA	4	4	0	2	0,278998868	0,508807777	4	4	13	8	1	1	1	1	0	0	0	2	NA	8	NA	NA	0,933	high
NUFIP2-DDX55	0,4	NA	4	4	0	2	0,72691664	0,485429493	4	4	14	8	1	1	1	1	0	0	0	2	NA	4	NA	NA	NA	low
AKAP1-RBM22	0,4	NA	4	4	0	0	0,410768051	0,00455781	4	0	13	18	1	1	1	1	1	0	0	0	0	13	NA	NA	NA	low
U2AF2-PCBP2	0,3	NA	0	4	0	2	0,777402414	0,839068512	4	4	18	16	1	1	1	1	2	6	0	0	11	22	NA	NA	0,169	low
XPO5-RBM22	0,3	NA	4	4	2	0	0,668923676	0,729468545	4	4	10	18	1	1	1	1	7	0	5	0	0	6	NA	NA	0,376	low
CEBPZ-ABCF1	0,3	NA	4	4	3	0	0,515063523	0,626881522	4	4	14	10	1	2	1	1	0	1	0	0	NA	NA	NA	NA	0,56	high
G3BP2-PABPC4	0,3	NA	4	4	0	0	0,180834297	0,615328558	4	4	19	17	1	1	1	1	5	1	0	0	NA	NA	NA	NA	1	high
SNRNP200-PUF60	0,3	NA	4	4	0	0	0,408006677	0,807956169	4	4	12	18	1	1	1	1	1	4	0	0	NA	NA	NA	NA	0,11	low
NPM1-MARK2	0,5	NA	4	0	0	0	0,610527815	0,688615289	4	4	14	3	1	2	1	1	33	NA	1	NA	NA	NA	NA	NA	NA	high
SF1-XRN1	0,3	NA	4	4	0	0	0,733653222	0,387039379	4	4	19	11	1	1	1	1	NA	1	NA	0	NA	NA	NA	NA	NA	high
FUS-DAZAP1	0,5	NA	4	1	0	0	0,77857582	0,603887845	4	4	18	16	1	1	1	1	10	0	0	0	38	NA	NA	NA	0,273	low
HNRNPD-FAM120A	0,5	NA	3	4	0	0	0,608481639	0,678836842	4	4	17	14	1	2	1	1	6	2	0	0	NA	2	NA	NA	0,762	high
PPIG-CELF1	0,4	NA	0	4	0	0	0,723660944	0,556352714	4	4	12	18	2	1	1	1	0	8	0	0	22	NA	NA	NA	NA	high
YWHAG-TRA2A	0,4	NA	4	4	0	0	0,671142524	0,359263403	4	4	5	18	2	1	1	1	6	2	0	0	NA	2	NA	NA	NA	high
SUGP2-FKBP4	0,3	NA	4	3	0	2	0,389354833	0,101866657	4	0	15	5	1	2	1	1	0	2	0	3	0	0	NA	NA	NA	low
ETF1-SUB1	0,4	NA	4	4	2	2	0,449930252	0,757624827	4	4	8	11	1	1	1	1	0	1	0	0	NA	2	NA	NA	0,811	high
BOP1-RPS5	0,3	NA	4	4	0	1	0,616467613	0,722961406	4	4	11	13	1	1	1	1	0	0	11	1	NA	NA	NA	NA	1	high
RBM39-FAM120A	0,4	NA	4	4	1	0	0,500623537	0,099597288	4	0	17	14	1	2	1	1	3	2	0	0	NA	0	NA	NA	NA	high
SF3A3-XRN2	0,5	NA	4	4	0	1	0,717786301	0,891913043	4	4	14	14	1	1	1	1	0	3	0	0	18	0	NA	NA	NA	high
DDX6-RBM34	0,3	NA	4	4	0	0	0,162041314	0,607640253	4	4	15	18	1	1	1	1	4	0	0	0	1	NA	NA	NA	0,376	low
FUBP3-SF3B1	0,3	NA	4	4	0	0	0,713140628	0,285798175	4	3	16	15	1	1	1	1	1	7	0	0	2	NA	NA	NA	0,426	low
G3BP1-CPSF7	0,3	NA	4	4	0	0	0,713630037	0,096271478	4	0	17	18	1	1	1	1	6	0	0	0	3	NA	NA	NA	0,954	high
PPIL4-TIA1	0,3	NA	4	4	0	0	0,656795804	0,221253936	4	2	16	17	1	1	1	1	0	7	0	0	NA	1	NA	NA	0,418	low
RPLP0-SBDS	0,4	NA	4	4	0	0	-0,006261949	0,762254544	0	4	12	7	1	1	1	1	4	1	0	2	NA	NA	NA	NA	0,903	high
SF1-FUBP3	0,3	NA	4	4	0	0	0,797430186	0,547025238	4	4	19	16	1	1	1	1	NA	1	NA	0	NA	1	NA	NA	0,995	high
SRSF5-PUS1	0,3	NA	4	1	0	0	0,049087196	-0,121955736	0	0	17	8	1	1	1	1	3	0	0	6	NA	NA	NA	NA	0,198	low
UTP3-EIF4G2	0,6	NA	2	4	0	0	0,600059626	0,729965609	4	4	11	12	1	1	1	1	0	2	1	0	NA	NA	NA	NA	0,165	low
MATR3-BOP1	0,3	NA	4	4	0	0	0,148490184	0,620331856	3	4	17	11	1	1	1	1	0	0	0	11	0	NA	NA	NA	NA	high
NELFE-CPSF6	0,4	NA	4	4	0	0	0,63575698	0,706504442	4	4	5	17	1	1	1	1	1	1	1	0	NA	NA	NA	NA	NA	low
PHF6-PNPT1	0,3	NA	3	0	0	0	0,789406646	0,48247309	4	4	5	13	2	1	1	1	8	1	0	3	NA	NA	NA	NA	NA	low
HNRNPD-DDX55	0,3	NA	3	4	0	2	0,750756361	0,565401308	4	4	17	8	1	1	1	1	6	0	0	2	NA	10	NA	NA	0,601	high
EIF4A3-CELF1	0,3	NA	4	4	2	0	0,193070644	0,262373859	4	3	14	18	1	1	1	1	3	8	0	0	NA	NA	NA	NA	NA	low
HNRNPK-WRN	0,3	NA	4	4	0	1	0,786239991	0,745338137	4	4	18	NA	1	NA	1	NA	19	16	0	1	0	NA	NA	NA	0,177	low
RBM39-DNAJC21	0,6	0,2	4	4	1	0	0,700534523	0,3239612	4	4	17	5	1	1	1	1	3	1	0	0	NA	NA	NA	NA	0,856	high
CEBPZ-RBM27	0,3	NA	4	4	3	0	0,37098273	0,653772667	4	4	14	15	1	1	1	1	0	0	0	0	NA	NA	NA	NA	0,357	low
IGF2BP1-ZC3H8	0,4	NA	4	3	0	0	0,257454173	0,508221752	4	3	19	11	1	1	1	1	12	0	9	3	0	NA	0	NA	NA	low
TIAL1-FKBP4	0,5	NA	4	3	0	2	0,455601611	0,614623095	4	4	18	5	1	2	1	1	2	2	0	3	0	0	NA	NA	0,139	low
DDX1-AATF	0,3	NA	4	4	0	0	0,436264714	0,745915633	4	4	12	12	1	2	1	1	4	7	0	0	NA	NA	NA	NA	0,939	high
NONO-SRSF5	0,5	NA	4	4	0	0	0,423609206	0,33285164	4	4	18	17	1	1	1	1	5	3	0	0	NA	NA	NA	NA	0,256	low
PRPF6-DNAJC2	0,3	NA	4	4	0	0	0,564397337	0,535753038	4	4	9	4	1	2	1	1	1	2	0	3	NA	NA	NA	NA	0,451	low
SF3B1-METAP2	0,3	NA	4	4	0	0	0,67328042	0,087285592	4	0	15	5	1	2	1	1	7	4	0	0	NA	NA	NA	NA	0,37	low
UTP3-EIF2S1	0,3	NA	2	4	0	0	0,607351729	0,837670994	4	4	11	15	1	1	1	1	0	12	1	0	NA	NA	NA	NA	0,972	high
EIF3G-PSIP1	0,3	NA	4	4	0	0	0,25658255	0,70854821	4	4	15	7	1	2	1	1	0	8	0	0	NA	NA	NA	NA	NA	high
HNRNPF-SRSF7	0,3	NA	4	4	1	1	0,631502413	0,442618256	4	4	18	16	1	1	1	1	1	1	0	1	NA	0	NA	NA	0,9	high
SFPQ-EIF2S1	0,3	NA	4	4	2	0	0,423056314	0,271975095	4	3	19	15	1	1	1	1	7	12	0	0	0	NA	NA	NA	0,165	low
EIF4G2-PCBP2	0,3	NA	4	4	0	2	0,765181425	0,917670593	4	4	12	16	1	1	1	1	2	6	0	0	NA	9	NA	NA	NA	low
SFPQ-DDX28	0,3	NA	4	4	2	0	0,262077895	0,185891554	4	1	19	12	1	1	1	1	7	0	0	1	0	NA	NA	NA	NA	low
NUFIP2-DDX24	0,4	NA	4	4	0	2	0,165327045	0,63770808	4	4	14	14	1	1	1	1	0	0	0	0	NA	NA	NA	NA	0,974	high
XRN2-EIF4A3	0,4	0,3	4	4	1	2	0,420382809	0,718095119	4	4	14	14	1	1	1	1	3	3	0	0	0	NA	NA	NA	NA	low
YBX3-DKC1	0,3	NA	4	4	0	0	0,381627981	0,671794477	4	4	16	14	1	1	1	1	3	4	3	6	0	0	4	NA	NA	low
GPKOW-XRCC5	0,3	NA	4	4	0	1	0,46578112	0,652745819	4	4	3	12	1	2	0	1	0	24	0	0	NA	NA	NA	NA	0,849	high
RRP9-NUP35	0,5	NA	4	4	1	0	0,497226952	0,714318389	4	4	10	3	2	2	1	0	0	0	2	0	NA	NA	NA	NA	0,867	high
SNRNP200-XRCC5	0,3	NA	4	4	0	1	0,658374657	0,669170171	4	4	12	12	1	2	1	1	1	24	0	0	NA	NA	NA	NA	0,36	low
CNOT7-CEBPZ	0,5	NA	3	4	0	3	0,302389393	0,675390633	4	4	4	14	1	1	1	1	1	0	0	0	NA	NA	NA	NA	0,15	low
FUBP3-SF3B4	0,3	NA	4	4	0	2	0,39950913	0,550355641	4	4	16	18	1	1	1	1	1	2	0	2	0	7	NA	NA	0,604	high
RBM39-TAF15	0,3	0,1	4	4	1	0	0,676506093	0,496841163	4	4	17	16	1	1	1	1	3	1	0	0	NA	15	NA	NA	0,908	high
NONO-CEBPZ	0,4	NA	4	4	0	3	0,575469669	0,541086528	4	4	18	14	1	1	1	1	5	0	0	0	NA	NA	NA	NA	NA	high
ABT1-FAM120A	0,3	NA	4	4	0	0	0,431669811	0,664100853	4	4	13	14	1	2	1	1	0	2	0	0	NA	1	NA	NA	NA	low
FUS-TRIM56	0,4	NA	4	3	0	0	0,464653599	0,560259006	4	4	18	10	1	2	1	1	10	2	0	0	3	NA	NA	NA	NA	high
RBM27-NKRF	0,5	NA	4	0	0	0	0,691727464	0,556329472	4	4	15	13	1	1	1	1	0	1	0	3	NA	0	NA	NA	NA	low
SRSF1-NUFIP2	0,5	NA	0	4	0	0	0,822045113	0,659674392	4	4	18	14	1	1	1	1	10	0	5	0	0	NA	NA	NA	NA	low
U2AF2-HNRNPK	0,3	0,1	0	4	0	0	0,850491902	0,834879386	4	4	18	18	1	1	1	1	2	19	0	0	18	19	NA	NA	0,58	high
IGF2BP1-NIP7	0,3	NA	4	4	0	1	0,095820405	0,118583949	1	0	19	11	1	1	1	1	12	0	9	0	1	0	3	NA	NA	low
EIF4A3-LARP7	0,3	NA	4	1	2	0	0,244507147	0,507868231	4	4	14	16	1	1	1	1	3	1	0	0	NA	1	NA	NA	0,546	low
RPS10-GRSF1	0,4	NA	4	4	0	2	0,120451753	0,685086909	2	4	13	18	1	1	1	1	0	0	0	1	NA	0	NA	NA	NA	high
HNRNPA2B1-SRP68	0,4	NA	4	4	0	0	0,68864007	0,653245301	4	4	17	7	1	2	1	1	18	0	0	0	NA	NA	NA	NA	0,724	high
EWSR1-SRSF5	0,4	0,1	3	4	3	0	0,3963423	0,351432274	4	4	17	17	1	1	1	1	18	3	0	0	NA	NA	NA	NA	0,949	high
SUB1-ETF1	0,3	NA	4	4	2	2	0,449930252	0,757624827	4	4	11	8	1	1	1	1	1	0	0	0	2	NA	NA	NA	0,811	high
HNRNPA1-UTP3	0,3	NA	4	2	0	0	0,480797958	0,684077987	4	4	18	11	1	1	1	1	15	0	0	1	0	NA	1	NA	0,721	high
TRA2A-HLTF	0,3	NA	4	4	0	0	0,632352506	0,221589881	4	2	18	5	1	2	1	1	2	7	0	2	0	1	NA	NA	0,116	low
HNRNPC-AKAP8	0,5	NA	4	4	0	0	0,74354695	0,572248739	4	4	18	13	1	1	1	1	0	1	0	0	1	NA	1	NA	NA	high
MATR3-LARP4	0,3	NA	4	2	0	0	0,640196886	0,557616173	4	4	17	17	1	1	1	1	0	2	0	1	1	2	NA	NA	NA	high
HNRNPK-SRSF9	0,4	NA	4	4	0	2	0,676383852	0,931297549	4	4	18	18	1	1	1	1	19	1	0	0	0	0	NA	NA	0,729	high
AKAP1-SRSF9	0,4	NA	4	4	0	2	0,456027586	0,083998378	4	0	13	18	1	1	1	1	1	1	0	0	0	3	NA	NA	NA	low
CEBPZ-PCBP2	0,3	NA	4	4	3	2	0,480141191	0,560763169	4	4	14	16	1	1	1	1	0	6	0	0	NA	0	NA	NA	0,12	low
EEF2-RPS3A	0,3	NA	4	4	0	0	0,577379034	0,762380575	4	4	11	13	1	1	1	1	5	1	1	0	NA	NA	NA	NA	1	high
SNRNP200-ACO1	0,3	NA	4	0	0	0	0,148092075	0,567989722	3	4	12	5	1	1	1	1	1	3	0	3	NA	NA	NA	NA	0,183	low
GPKOW-WDR3	0,3	NA	4	4	0	0	0,333401981	0,699016806	4	4	3	12	1	1	0	1	0	3	0	1	NA	NA	NA	NA	NA	high
NUFIP2-SBDS	0,3	NA	4	4	0	0	0,532601825	0,671328841	4	4	14	7	1	1	1	1	0	1	0	2	NA	NA	NA	NA	NA	high
SLBP-EEF2	0,3	NA	4	4	0	0	0,024698966	0,672649904	0	4	6	11	1	1	1	1	0	5	1	1	NA	NA	NA	NA	NA	high
HNRNPA2B1-ABCF1	0,4	0,1	4	4	0	0	0,704502258	0,794322154	4	4	17	10	1	2	1	1	18	1	0	0	NA	NA	NA	NA	0,256	low
NUFIP2-RBM34	0,4	0,5	4	4	0	0	0,274544976	0,671271071	4	4	14	18	1	1	1	1	0	0	0	0	NA	NA	NA	NA	NA	low
FXR1-SRSF1	0,3	NA	4	0	0	0	0,755294807	0,761301045	4	4	17	18	1	1	1	1	3	10	1	5	NA	1	NA	NA	0,455	low
KHSRP-EIF4G2	0,3	NA	4	4	0	0	0,818071474	0,874176791	4	4	16	12	1	1	1	1	4	2	0	0	8	NA	NA	NA	0,161	low
NUFIP2-TBRG4	0,3	NA	4	4	0	0	0,427533181	0,605369341	4	4	14	13	1	1	1	1	0	0	0	4	NA	3	NA	NA	NA	low
QKI-FMR1	0,5	NA	2	0	0	0	0,546493663	0,369803921	4	4	15	12	1	1	1	1	10	2	5	0	4	NA	NA	NA	NA	high
HNRNPF-DDX19B	0,3	NA	4	4	1	0	0,407856634	0,785609853	4	4	18	3	1	1	1	1	1	0	0	0	NA	NA	NA	NA	0,106	low
GRSF1-SUPT6H	0,3	NA	4	3	2	0	0,557598333	0,767471728	4	4	18	17	1	1	1	1	0	1	1	0	0	NA	NA	NA	0,405	low
FUS-KHSRP	0,3	NA	4	4	0	0	0,486323656	0,461276991	4	4	18	16	1	1	1	1	10	4	0	0	0	32	NA	NA	0,734	high
HNRNPK-NCBP2	0,3	NA	4	4	0	0	0,752446936	0,82884467	4	4	18	8	1	1	1	1	19	0	0	1	0	1	NA	NA	0,467	low
RBM27-PUS1	0,3	NA	4	1	0	0	0,159653213	0,56854608	3	4	15	8	1	1	1	1	0	0	0	6	NA	NA	NA	NA	0,333	low
RPS3A-SRSF5	0,4	NA	4	4	0	0	-0,030973494	0,180146389	0	1	13	17	1	1	1	1	1	3	0	0	NA	NA	NA	NA	0,892	high
SRSF5-DNAJC21	0,4	NA	4	4	0	0	0,486923947	0,073034116	4	0	17	5	1	1	1	1	3	1	0	0	NA	NA	NA	NA	0,27	low
TAF15-HNRNPUL1	0,3	NA	4	4	0	0	0,671228937	0,786538299	4	4	16	11	1	1	1	1	1	0	0	0	6	3	NA	NA	0,372	low
GPKOW-IGF2BP3	0,3	NA	4	4	0	0	0,413635902	0,328678731	4	2	3	18	1	1	0	1	0	39	0	12	NA	0	NA	0	NA	low
HNRNPA2B1-DAZAP1	0,3	NA	4	1	0	0	0,747849389	0,596942835	4	4	17	16	1	1	1	1	18	0	0	0	NA	NA	NA	NA	NA	high
RPL23A-XRN1	0,4	NA	4	4	0	0	-0,188637546	0,200583022	4	2	12	11	1	1	1	1	0	1	0	0	NA	NA	NA	NA	NA	high
U2AF2-RBM39	0,3	NA	0	4	0	1	0,73724878	0,514701967	4	4	18	17	1	1	1	1	2	3	0	0	46	NA	NA	NA	0,998	high
SRSF7-AKAP8	0,3	NA	4	4	1	0	0,691213435	0,5533006	4	4	16	13	1	1	1	1	1	1	1	0	0	NA	NA	NA	NA	high
SNRNP200-CIRBP	0,5	0,3	4	0	0	2	0,43960233	0,480219897	4	4	12	17	1	1	1	1	1	7	0	2	NA	NA	NA	NA	0,187	low
PTBP1-U2AF2	0,3	NA	4	0	0	0	0,818960067	0,779696253	4	4	18	18	1	1	1	1	11	2	0	0	12	6	8	NA	0,993	high
IGF2BP1-SLTM	0,3	NA	4	4	0	0	0,109349367	0,172599418	1	0	19	18	1	1	1	1	12	0	9	0	0	9	3	NA	NA	low
ADAR-ILF3	0,4	NA	4	0	0	0	0,663427979	0,535413613	4	4	14	16	1	1	1	1	12	3	1	0	NA	0	NA	NA	0,999	high
SF3A3-AKAP8L	0,4	NA	4	4	0	0	0,526194189	0,025247751	4	0	14	11	1	1	1	1	0	0	0	0	10	NA	NA	NA	0,125	low
U2AF2-CCAR2	0,4	NA	0	0	0	0	0,69761136	0,838127049	4	4	18	10	1	1	1	1	2	12	0	0	10	NA	NA	NA	0,631	high
AKAP1-TUFM	0,4	NA	4	4	0	0	-0,069869361	0,422045497	0	4	13	9	1	1	1	1	1	1	0	0	1	NA	NA	NA	NA	high
HNRNPK-PHF6	0,3	NA	4	3	0	0	0,86260817	0,479502282	4	4	18	5	1	2	1	1	19	8	0	0	0	NA	NA	NA	NA	high
SUPV3L1-SBDS	0,4	NA	4	4	0	0	-0,114188008	0,474044539	2	4	13	7	1	1	1	1	0	1	0	2	0	NA	NA	NA	NA	low
SF3B1-SUPT6H	0,4	0,2	4	3	0	0	0,660755577	0,304623399	4	3	15	17	1	1	1	1	7	1	0	0	NA	NA	NA	NA	0,846	high
SFPQ-DDX1	0,3	NA	4	4	2	0	0,609721425	0,347176749	4	4	19	12	1	1	1	1	7	4	0	0	0	NA	NA	NA	0,729	high
DDX24-SUGP2	0,3	NA	4	4	2	0	0,349793536	0,085560481	4	0	14	15	1	1	1	1	0	0	0	0	NA	1	NA	NA	NA	low
AKAP1-NKRF	0,4	NA	4	0	0	0	0,491168551	-0,274629404	4	3	13	13	1	1	1	1	1	1	0	3	0	7	NA	NA	NA	low
RBM25-TIA1	0,3	0,1	4	4	1	0	0,863244824	0,492179673	4	4	15	17	1	1	1	1	0	7	0	0	NA	7	NA	NA	0,622	high
DNAJC2-RBM47	0,3	NA	4	0	0	0	0,147360517	0,290646291	3	3	4	15	2	1	1	1	2	3	3	5	NA	NA	NA	NA	NA	low
TRIM56-PUS1	0,3	NA	3	1	0	0	0,308886649	0,503593741	4	4	10	8	2	1	1	1	2	0	0	6	NA	NA	NA	NA	NA	low
HNRNPC-TBRG4	0,4	NA	4	4	0	0	0,619769487	0,780372244	4	4	18	13	1	1	1	1	0	0	0	4	0	12	0	NA	NA	low
AKAP1-CSTF2	0,4	NA	4	4	0	1	0,528057997	0,097690595	4	0	13	18	1	1	1	1	1	0	0	2	0	0	NA	NA	NA	low
YWHAG-HNRNPK	0,3	NA	4	4	0	0	0,787746808	0,816742183	4	4	5	18	2	1	1	1	6	19	0	0	NA	2	NA	NA	NA	low
TRIM56-GRSF1	0,3	NA	3	4	0	2	0,59966177	0,632787984	4	4	10	18	2	1	1	1	2	0	0	1	NA	0	NA	NA	NA	low
RBM39-RPL23A	0,5	NA	4	4	1	0	0,360826676	0,345038098	4	4	17	12	1	1	1	1	3	0	0	0	NA	NA	NA	NA	0,89	high
RBM39-PUM2	0,3	0,3	4	4	1	0	0,690417889	0,51868155	4	4	17	17	1	1	1	1	3	0	0	0	NA	NA	NA	NA	0,15	low
SFPQ-FUBP1	0,3	NA	4	4	2	2	0,843281011	0,722743761	4	4	19	16	1	1	1	1	7	5	0	0	0	NA	NA	NA	0,782	high
RBM25-DDX24	0,4	NA	4	4	1	2	0,265191239	0,425395182	4	4	15	14	1	1	1	1	0	0	0	0	NA	NA	NA	NA	0,78	high
HNRNPF-GTF2F1	0,3	NA	4	4	1	0	0,577398653	0,803004621	4	4	18	8	1	2	1	1	1	0	0	0	NA	1	NA	NA	0,688	high
TAF15-RBM25	0,5	NA	4	4	0	1	0,530133915	0,540878154	4	4	16	15	1	1	1	1	1	0	0	0	3	NA	NA	NA	0,84	high
GEMIN5-NONO	0,4	NA	4	4	0	0	0,686861937	0,6586427	4	4	10	18	2	1	1	1	1	5	0	0	NA	NA	NA	NA	0,664	high
SF1-DNAJC21	0,6	NA	4	4	0	0	0,764703972	0,638340417	4	4	19	5	1	1	1	1	NA	1	NA	0	NA	NA	NA	NA	0,769	high
UTP3-PARN	0,4	NA	2	4	0	0	0,5581578	0,38455717	4	4	11	9	1	1	1	1	0	1	1	0	NA	NA	NA	NA	0,658	high
RBM17-FXR1	0,3	NA	3	4	0	0	0,632391491	0,650930322	4	4	12	17	1	1	1	1	0	3	0	1	NA	NA	NA	NA	NA	high
ESF1-DDX55	0,5	NA	4	4	0	2	0,790097601	0,514643931	4	4	12	8	1	1	1	1	0	0	0	2	NA	0	NA	NA	0,998	high
FUS-DDX24	0,5	NA	4	4	0	2	0,432399574	0,543163731	4	4	18	14	1	1	1	1	10	0	0	0	0	NA	NA	NA	0,327	low
SRSF9-NUFIP2	0,5	NA	4	4	2	0	0,558934292	0,64191782	4	4	18	14	1	1	1	1	1	0	0	0	0	NA	NA	NA	NA	high
ABT1-STIP1	0,4	NA	4	4	0	1	0,591696987	0,595694932	4	4	13	5	1	2	1	1	0	8	0	2	NA	NA	NA	NA	0,704	high
MAGOH-LARP4	0,4	0,1	4	2	0	0	0,190862044	0,517966282	4	4	7	17	1	1	1	1	0	2	1	1	NA	1	NA	NA	0,267	low
SFPQ-CEBPZ	0,4	NA	4	4	2	3	0,609107384	0,594087198	4	4	19	14	1	1	1	1	7	0	0	0	0	NA	NA	NA	NA	high
EIF4G1-RPS3A	0,3	NA	0	4	0	0	0,059732366	0,471079004	0	4	13	13	1	1	1	1	6	1	1	0	NA	NA	NA	NA	0,292	low
RBM17-SRSF5	0,4	NA	3	4	0	0	0,32486212	0,140206431	4	0	12	17	1	1	1	1	0	3	0	0	NA	NA	NA	NA	0,174	low
SF3B1-TIAL1	0,3	NA	4	4	0	0	0,574323876	0,732332737	4	4	15	18	1	1	1	1	7	2	0	0	NA	6	NA	NA	0,987	high
SUGP2-SAFB2	0,3	NA	4	4	0	0	0,769384568	0,691337478	4	4	15	16	1	1	1	1	0	3	0	0	3	NA	NA	NA	0,103	low
KHSRP-CELF1	0,3	NA	4	4	0	0	0,750561334	0,609374675	4	4	16	18	1	1	1	1	4	8	0	0	1	NA	NA	NA	NA	high
NELFE-KHSRP	0,3	NA	4	4	0	0	0,514270853	0,766246214	4	4	5	16	1	1	1	1	1	4	1	0	NA	0	NA	NA	NA	low
SSB-NELFE	0,3	NA	4	4	0	0	0,562665573	0,80454101	4	4	17	5	1	1	1	1	3	1	0	1	0	NA	NA	NA	NA	high
HNRNPA1-DDX19B	0,3	NA	4	4	0	0	0,214208264	0,635332202	4	4	18	3	1	1	1	1	15	0	0	0	0	NA	1	NA	0,983	high
SF3A3-DDX6	0,3	NA	4	4	0	0	0,649877304	0,797864535	4	4	14	15	1	1	1	1	0	4	0	0	2	3	NA	NA	0,999	high
TIAL1-DDX6	0,3	NA	4	4	0	0	0,561765193	0,655804503	4	4	18	15	1	1	1	1	2	4	0	0	4	4	NA	NA	0,999	high
HNRNPC-ZRANB2	0,3	NA	4	4	0	0	0,707799702	0,513815877	4	4	18	10	1	1	1	1	0	1	0	0	4	NA	1	NA	NA	high
SRSF5-NUFIP2	0,3	0,1	4	4	0	0	0,396298811	0,011942005	4	0	17	14	1	1	1	1	3	0	0	0	NA	NA	NA	NA	NA	low
HNRNPK-XRCC6	0,4	NA	4	4	0	0	0,606553896	0,920364114	4	4	18	13	1	1	1	1	19	30	0	0	0	0	NA	NA	0,314	low
NSUN2-CCAR2	0,4	NA	4	0	0	0	0,497023537	0,484584452	4	4	14	10	1	1	1	1	3	12	2	0	NA	NA	NA	NA	0,441	low
AKAP1-CSTF2T	0,4	NA	4	4	0	0	0,630004871	0,178055838	4	1	13	18	1	1	1	1	1	0	0	0	0	6	NA	NA	NA	high
NUFIP2-EIF3G	0,4	NA	4	4	0	0	0,105431867	0,60263552	2	4	14	15	1	1	1	1	0	0	0	0	NA	NA	NA	NA	NA	low
RAVER1-SBDS	0,4	NA	4	4	0	0	0,580026543	0,615734663	4	4	15	7	1	1	1	1	0	1	0	2	NA	NA	NA	NA	NA	high
RTF1-SUB1	0,3	NA	4	4	0	2	0,371109543	0,752572926	4	4	7	11	1	1	1	1	0	1	0	0	NA	2	NA	NA	0,876	high
SF1-SFPQ	0,3	NA	4	4	0	2	0,663230129	0,692580734	4	4	19	19	1	1	1	1	NA	7	NA	0	NA	0	NA	NA	0,998	high
SFPQ-NUP35	0,5	NA	4	4	2	0	0,632498169	0,409874187	4	4	19	3	1	2	1	0	7	0	0	0	0	NA	NA	NA	NA	low
FASTKD2-BCLAF1	0,5	NA	3	0	0	1	0,676582423	0,737875221	4	4	14	15	1	1	1	1	2	2	0	0	3	19	NA	NA	NA	high
EIF4G1-CSTF2	0,4	NA	0	4	0	1	0,630179819	0,576823939	4	4	13	18	1	1	1	1	6	0	1	2	NA	0	NA	NA	NA	low
SFPQ-HNRNPU	0,3	0,1	4	4	2	0	0,796234556	0,569610117	4	4	19	14	1	1	1	1	7	0	0	0	1	1	NA	NA	0,966	high
CEBPZ-ESF1	0,3	NA	4	4	3	0	0,425388718	0,662913471	4	4	14	12	1	1	1	1	0	0	0	0	NA	NA	NA	NA	0,995	high
HNRNPU-FAM120A	0,3	NA	4	4	0	0	0,684553273	0,719914008	4	4	14	14	1	2	1	1	0	2	0	0	0	12	NA	NA	0,769	high
TIAL1-NOL12	0,5	NA	4	4	0	0	0,521515618	0,700303453	4	4	18	7	1	1	1	1	2	0	0	2	0	5	NA	NA	0,264	low
SMNDC1-DNAJC2	0,3	NA	0	4	0	0	0,476270138	0,785406907	4	4	9	4	1	2	1	1	0	2	0	3	0	NA	NA	NA	0,37	low
TIAL1-PRPF6	0,5	NA	4	4	0	0	0,564664591	0,686394194	4	4	18	9	1	1	1	1	2	1	0	0	2	NA	NA	NA	0,843	high
FAM120A-TFIP11	0,3	NA	4	4	0	0	0,147034684	0,563483231	3	4	14	5	2	1	1	0	2	1	0	1	0	NA	NA	NA	NA	high
HNRNPL-PHF6	0,4	NA	4	3	0	0	0,604805299	0,404073502	4	4	19	5	1	2	1	1	4	8	0	0	1	NA	NA	NA	NA	low
PRPF4-RAVER1	0,5	NA	0	4	0	0	0,669805251	0,547048531	4	4	7	15	1	1	1	1	1	0	1	0	3	NA	NA	NA	NA	low
SRSF3-FAM120A	0,3	NA	4	4	0	0	0,670971116	0,680176841	4	4	17	14	1	2	1	1	13	2	0	0	NA	0	NA	NA	NA	high
UTP3-WDR3	0,3	NA	2	4	0	0	0,613570534	0,742887847	4	4	11	12	1	1	1	1	0	3	1	1	NA	NA	NA	NA	1	high
PRPF6-PSIP1	0,3	NA	4	4	0	0	0,412777835	0,740845379	4	4	9	7	1	2	1	1	1	8	0	0	NA	NA	NA	NA	NA	high
RPS10-FASTKD1	0,7	NA	4	2	0	0	0,207613027	0,345464148	4	4	13	8	1	1	1	1	0	0	0	1	NA	NA	NA	NA	NA	low
RPS3A-ATP5F1C	0,3	NA	4	4	0	0	0,346337203	0,654715459	4	4	13	3	1	2	1	1	1	NA	0	NA	NA	NA	NA	NA	NA	low
SERBP1-EIF4G1	0,5	NA	4	0	0	0	0,546409631	0,630981148	4	4	14	13	1	1	1	1	3	6	0	1	NA	NA	NA	NA	NA	high
TARDBP-SRSF9	0,4	NA	0	4	0	2	0,258228392	0,040963713	4	0	17	18	1	1	1	1	3	1	0	0	NA	2	NA	NA	0,393	low
NUFIP2-XRN1	0,4	0,2	4	4	0	0	0,745052542	0,256899064	4	3	14	11	1	1	1	1	0	1	0	0	NA	NA	NA	NA	NA	high
SRSF9-TRIM56	0,3	NA	4	3	2	0	0,54030468	0,652733569	4	4	18	10	1	2	1	1	1	2	0	0	0	NA	NA	NA	NA	high
SNRNP200-ZRANB2	0,5	0,1	4	4	0	0	0,722399725	0,471977757	4	4	12	10	1	1	1	1	1	1	0	0	NA	NA	NA	NA	0,103	low
NOL12-SRSF9	0,5	NA	4	4	0	2	0,610815058	0,649585375	4	4	7	18	1	1	1	1	0	1	2	0	2	0	NA	NA	NA	low
SRSF9-NOL12	0,5	NA	4	4	2	0	0,610815058	0,649585375	4	4	18	7	1	1	1	1	1	0	0	2	0	2	NA	NA	NA	high
SUPV3L1-GEMIN5	0,4	NA	4	4	0	0	0,039858005	0,384680364	0	4	13	10	1	2	1	1	0	1	0	0	0	NA	NA	NA	0,101	low
AKAP1-UTP3	0,4	NA	4	2	0	0	0,316050194	-0,205145742	4	2	13	11	1	1	1	1	1	0	0	1	0	NA	NA	NA	NA	low
HNRNPA2B1-SSRP1	0,3	0,1	4	4	0	1	0,838025101	0,81764205	4	4	17	9	1	2	1	1	18	4	0	0	NA	NA	NA	NA	0,799	high
SNRNP200-HNRNPD	0,3	NA	4	3	0	0	0,749062877	0,854614922	4	4	12	17	1	1	1	1	1	6	0	0	NA	NA	NA	NA	0,306	low
GEMIN5-FMR1	0,4	NA	4	0	0	0	0,545997501	0,248892226	4	3	10	12	2	1	1	1	1	2	0	0	NA	NA	NA	NA	NA	high
NUFIP2-HNRNPD	0,3	NA	4	3	0	0	0,705990421	0,623334483	4	4	14	17	1	1	1	1	0	6	0	0	NA	NA	NA	NA	NA	high
SUPT6H-EIF4G1	0,3	NA	3	0	0	0	0,566411461	0,699756818	4	4	17	13	1	1	1	1	1	6	0	1	NA	NA	NA	NA	NA	high
AGO1-DDX24	0,5	NA	4	4	0	2	0,206570022	0,225004569	4	2	6	14	1	1	1	1	7	0	0	0	NA	NA	NA	NA	NA	low
FUS-NCBP2	0,3	NA	4	4	0	0	0,688211523	0,645669943	4	4	18	8	1	1	1	1	10	0	0	1	0	19	NA	NA	0,245	low
FUBP3-TIA1	0,3	NA	4	4	0	0	0,712029081	0,382926799	4	4	16	17	1	1	1	1	1	7	0	0	4	0	NA	NA	NA	high
TBRG4-CSTF2T	0,3	NA	4	4	0	0	0,354164243	0,642430459	4	4	13	18	1	1	1	1	0	0	4	0	0	0	NA	NA	NA	high
DDX6-WDR3	0,3	NA	4	4	0	0	0,76148605	0,707868375	4	4	15	12	1	1	1	1	4	3	0	1	2	NA	NA	NA	0,465	low
SNRNP200-SLTM	0,3	NA	4	4	0	0	0,776491079	0,483459453	4	4	12	18	1	1	1	1	1	0	0	0	NA	0	NA	NA	0,123	low
RPS19-RPS10	0,3	NA	4	4	0	0	0,780934433	0,784243637	4	4	13	13	1	1	1	1	3	0	2	0	NA	NA	NA	NA	1	high
TRIM56-RTF1	0,6	NA	3	4	0	0	0,758431007	0,655187853	4	4	10	7	2	1	1	1	2	0	0	0	NA	NA	NA	NA	NA	low
HNRNPL-RPS5	0,3	NA	4	4	0	1	0,555566767	0,54325076	4	4	19	13	1	1	1	1	4	0	0	1	0	NA	NA	NA	0,438	low
XRN2-RBM47	0,3	NA	4	0	1	0	0,409855752	0,401141227	4	4	14	15	1	1	1	1	3	3	0	5	0	NA	NA	NA	NA	high
SRSF1-AQR	0,4	NA	0	2	0	0	0,757128033	0,799441058	4	4	18	16	1	2	1	1	10	0	5	0	0	7	NA	NA	0,913	high
FKBP4-UTP18	0,4	0,1	3	4	2	0	0,480345965	0,557435491	4	4	5	13	2	2	1	1	2	0	3	0	0	0	NA	NA	0,353	low
FUS-PUF60	0,4	NA	4	4	0	0	0,45640347	0,429255412	4	4	18	18	1	1	1	1	10	4	0	0	0	NA	NA	NA	0,643	high
U2AF2-NELFE	0,4	NA	0	4	0	0	0,574605226	0,768700049	4	4	18	5	1	1	1	1	2	1	0	1	3	NA	NA	NA	NA	high
RPS5-MARK2	0,5	NA	4	0	1	0	0,273726048	0,619069393	4	4	13	3	1	2	1	1	0	NA	1	NA	NA	NA	NA	NA	NA	high
FUS-NIP7	0,4	NA	4	4	0	1	0,419919864	0,516188109	4	4	18	11	1	1	1	1	10	0	0	0	0	2	NA	NA	0,299	low
DDX24-FUS	0,3	NA	4	4	2	0	0,432399574	0,543163731	4	4	14	18	1	1	1	1	0	10	0	0	NA	0	NA	NA	0,327	low
SF3B1-CPSF7	0,3	0,2	4	4	0	0	0,782046472	0,637659015	4	4	15	18	1	1	1	1	7	0	0	0	NA	NA	NA	NA	0,135	low
SRSF9-TARDBP	0,3	NA	4	0	2	0	0,258228392	0,040963713	4	0	18	17	1	1	1	1	1	3	0	0	2	NA	NA	NA	0,393	low
NUFIP2-SRSF9	0,3	NA	4	4	0	2	0,558934292	0,64191782	4	4	14	18	1	1	1	1	0	1	0	0	NA	0	NA	NA	NA	high
DDX5-KRR1	0,4	NA	4	0	0	0	0,780675833	0,736802163	4	4	16	16	1	1	1	1	14	0	0	0	NA	NA	NA	NA	1	high
SF1-HNRNPA0	0,4	NA	4	4	0	0	0,760438171	0,764632944	4	4	19	18	1	1	1	1	NA	1	NA	0	NA	NA	NA	NA	0,571	high
AKAP1-UTP18	0,3	NA	4	4	0	0	0,320273867	-0,026970596	4	0	13	13	1	2	1	1	1	0	0	0	0	2	NA	NA	NA	low
TRIM56-DDX47	0,3	NA	3	0	0	0	0,578396094	0,671333945	4	4	10	11	2	1	1	1	2	0	0	1	NA	NA	NA	NA	NA	low
GEMIN5-TIA1	0,3	NA	4	4	0	0	0,683472153	0,103466438	4	0	10	17	2	1	1	1	1	7	0	0	NA	0	NA	NA	0,991	high
HNRNPL-SRSF5	0,5	NA	4	4	0	0	0,311773611	0,187462752	4	2	19	17	1	1	1	1	4	3	0	0	0	NA	NA	NA	0,136	low
UCHL5-SNRNP200	0,3	NA	4	4	0	0	0,700743392	0,667911594	4	4	3	12	2	1	1	1	3	1	0	0	15	NA	NA	NA	0,129	low
AKAP1-AATF	0,3	NA	4	4	0	0	0,118429101	-0,22993897	2	2	13	12	1	2	1	1	1	7	0	0	0	NA	NA	NA	NA	low
GEMIN5-AKAP1	0,3	NA	4	4	0	0	0,645667603	0,118656647	4	0	10	13	2	1	1	1	1	1	0	0	NA	0	NA	NA	NA	high
ILF3-AKAP8	0,5	NA	0	4	0	0	0,849057919	0,666339288	4	4	16	13	1	1	1	1	3	1	0	0	1	NA	NA	NA	NA	high
RPS10-ILF3	0,5	NA	4	0	0	0	0,513461357	0,693919088	4	4	13	16	1	1	1	1	0	3	0	0	NA	4	NA	NA	NA	low
ILF3-EIF2S2	0,4	NA	0	4	0	2	0,724899325	0,729079028	4	4	16	9	1	1	1	1	3	1	0	2	1	NA	NA	NA	NA	high
SMNDC1-PCBP2	0,5	NA	0	4	0	2	0,757653316	0,856974606	4	4	9	16	1	1	1	1	0	6	0	0	2	1	NA	NA	0,221	low
AATF-AGO1	0,3	0,1	4	4	0	0	0,371583623	0,165081901	4	1	12	6	2	1	1	1	7	7	0	0	NA	NA	NA	NA	0,209	low
DDX59-RRP9	0,3	NA	4	4	0	1	0,479919633	0,616080428	4	4	3	10	1	2	1	1	1	0	0	2	0	NA	NA	NA	NA	high
DAZAP1-PABPC4	0,4	NA	1	4	0	0	0,630227531	0,750715212	4	4	16	17	1	1	1	1	0	1	0	0	NA	NA	NA	NA	0,714	high
PABPC4-DAZAP1	0,4	NA	4	1	0	0	0,630227531	0,750715212	4	4	17	16	1	1	1	1	1	0	0	0	NA	NA	NA	NA	0,714	high
CEBPZ-RBM22	0,4	NA	4	4	3	0	0,613731585	0,673204567	4	4	14	18	1	1	1	1	0	0	0	0	NA	1	NA	NA	0,239	low
SRSF5-FUBP1	0,4	0,1	4	4	0	2	0,354526586	0,36823671	4	4	17	16	1	1	1	1	3	5	0	0	NA	NA	NA	NA	0,315	low
TRIM56-ETF1	0,3	NA	3	4	0	2	0,610638356	0,496204688	4	4	10	8	2	1	1	1	2	0	0	0	NA	NA	NA	NA	NA	low
SFPQ-FASTKD1	0,3	NA	4	2	2	0	0,36630426	0,298464814	4	3	19	8	1	1	1	1	7	0	0	1	0	NA	NA	NA	NA	low
SFPQ-UTP3	0,3	NA	4	2	2	0	0,466886714	0,415133979	4	4	19	11	1	1	1	1	7	0	0	1	0	NA	NA	NA	NA	low
SNRNP200-AKAP8L	0,5	0,2	4	4	0	0	0,606087651	0,404175775	4	4	12	11	1	1	1	1	1	0	0	0	NA	NA	NA	NA	NA	high
HNRNPK-ILF3	0,3	NA	4	0	0	0	0,747039715	0,745917475	4	4	18	16	1	1	1	1	19	3	0	0	3	2	NA	NA	0,842	high
NCBP2-TAF15	0,3	NA	4	4	0	0	0,658054992	0,791519289	4	4	8	16	1	1	1	1	0	1	1	0	3	0	NA	NA	0,366	low
ABT1-RBFOX2	0,3	NA	4	4	0	0	0,545500324	0,536745584	4	4	13	17	1	1	1	1	0	4	0	1	NA	2	NA	0	NA	high
ILF3-SRSF1	0,3	NA	0	0	0	0	0,821475798	0,7903415	4	4	16	18	1	1	1	1	3	10	0	5	0	18	NA	NA	NA	low
NELFE-IGF2BP1	0,3	NA	4	4	0	0	0,388396407	0,181746987	4	0	5	19	1	1	1	1	1	12	1	9	NA	0	NA	0	NA	low
SNRNP200-UPF2	0,3	0,5	4	4	0	1	0,697971907	0,702528678	4	4	12	10	1	1	1	1	1	0	0	0	NA	NA	NA	NA	0,434	low
HNRNPA2B1-ASCC1	0,3	NA	4	3	0	0	0,602981455	0,559247101	4	4	17	5	1	1	1	1	18	0	0	0	NA	NA	NA	NA	0,171	low
AKAP1-XRN2	0,3	NA	4	4	0	1	0,643612536	-0,063314619	4	0	13	14	1	1	1	1	1	3	0	0	0	3	NA	NA	NA	high
KRR1-QKI	0,5	NA	0	2	0	0	0,740183143	0,806216657	4	4	16	15	1	1	1	1	0	10	0	5	NA	0	NA	NA	NA	high
DDX6-ABT1	0,3	NA	4	4	0	0	0,537429157	0,594775522	4	4	15	13	1	1	1	1	4	0	0	0	2	NA	NA	NA	NA	low
FTO-ABT1	0,3	NA	4	4	0	0	0,338060584	0,602644474	4	4	1	13	1	1	0	1	20	0	0	0	0	NA	NA	NA	NA	high
FTO-HNRNPA0	0,3	NA	4	4	0	0	0,505123887	0,764606109	4	4	1	18	1	1	0	1	20	1	0	0	0	NA	NA	NA	NA	low
MATR3-RBM47	0,3	NA	4	0	0	0	0,460832359	0,517287191	4	4	17	15	1	1	1	1	0	3	0	5	0	NA	NA	NA	NA	low
XRN2-GPKOW	0,5	0,4	4	4	1	0	0,547979683	0,842567777	4	4	14	3	1	1	1	0	3	0	0	0	0	NA	NA	NA	NA	high
SFPQ-BUD13	0,3	0,1	4	4	2	0	0,657375635	0,552135193	4	4	19	5	1	1	1	1	7	0	0	0	0	32	NA	NA	0,38	low
FUBP3-TIAL1	0,4	NA	4	4	0	0	0,445798921	0,566516361	4	4	16	18	1	1	1	1	1	2	0	0	1	0	NA	NA	0,231	low
TIA1-RBM22	0,4	NA	4	4	0	0	0,577001016	0,469047767	4	4	17	18	1	1	1	1	7	0	0	0	0	6	NA	NA	0,372	low
YBX3-RBM47	0,4	NA	4	0	0	0	0,148870778	0,079081624	3	0	16	15	1	1	1	1	3	3	3	5	0	NA	0	NA	NA	low
PPIL4-LARP4	0,4	0,4	4	2	0	0	0,556506249	0,531814657	4	4	16	17	1	1	1	1	0	2	0	1	NA	0	NA	NA	NA	high
SERBP1-SLTM	0,4	0,1	4	4	0	0	0,65333607	0,202661025	4	2	14	18	1	1	1	1	3	0	0	0	NA	0	NA	NA	NA	high
EIF2S1-ESF1	0,3	NA	4	4	0	0	0,650529003	0,807449206	4	4	15	12	1	1	1	1	12	0	0	0	NA	NA	NA	NA	0,982	high
SNRNP200-CCAR1	0,3	NA	4	4	0	0	0,725738327	0,55833744	4	4	12	11	1	1	1	1	1	2	0	0	NA	NA	NA	NA	0,227	low
RTF1-HNRNPA0	0,3	NA	4	4	0	0	0,687983619	0,771440543	4	4	7	18	1	1	1	1	0	1	0	0	NA	NA	NA	NA	NA	low
SAFB2-TAF15	0,4	NA	4	4	0	0	0,546015699	0,408907736	4	4	16	16	1	1	1	1	3	1	0	0	NA	0	NA	NA	0,771	high
DNAJC2-RBFOX2	0,3	NA	4	4	0	0	0,41206339	0,395656992	4	4	4	17	2	1	1	1	2	4	3	1	NA	0	NA	0	0,143	low
SFPQ-TARDBP	0,3	NA	4	0	2	0	0,441962203	0,208705639	4	0	19	17	1	1	1	1	7	3	0	0	0	NA	NA	NA	0,969	high
SFPQ-RBM25	0,3	0,1	4	4	2	1	0,665136616	0,749574399	4	4	19	15	1	1	1	1	7	0	0	0	0	NA	NA	NA	0,805	high
RBM25-NOL12	0,4	NA	4	4	1	0	0,323883453	0,296947335	4	3	15	7	1	1	1	1	0	0	0	2	NA	9	NA	NA	NA	high
CEBPZ-UTP18	0,5	NA	4	4	3	0	0,650449451	0,741124095	4	4	14	13	1	2	1	1	0	0	0	0	NA	0	NA	NA	0,99	high
SFPQ-CCAR1	0,4	0,1	4	4	2	0	0,713447373	0,643488397	4	4	19	11	1	1	1	1	7	2	0	0	0	NA	NA	NA	0,988	high
RPLP0-DAZAP1	0,3	NA	4	1	0	0	0,628845926	0,819086304	4	4	12	16	1	1	1	1	4	0	0	0	NA	NA	NA	NA	0,298	low
CNOT7-RBM47	0,5	NA	3	0	0	0	0,43937247	0,419231095	4	4	4	15	1	1	1	1	1	3	0	5	NA	NA	NA	NA	NA	high
RPL23A-RBM15	0,5	NA	4	0	0	0	0,189065964	0,477447651	4	4	12	17	1	1	1	1	0	1	0	0	NA	0	NA	NA	NA	low
RPS10-FMR1	0,4	NA	4	0	0	0	0,008117906	0,274775441	0	3	13	12	1	1	1	1	0	2	0	0	NA	NA	NA	NA	NA	low
SF1-NUFIP2	0,4	NA	4	4	0	0	0,808100594	0,637520379	4	4	19	14	1	1	1	1	NA	0	NA	0	NA	NA	NA	NA	NA	low
SNRNP200-NAA15	0,3	0,1	4	3	0	1	0,698926505	0,583630904	4	4	12	8	1	2	1	1	1	0	0	0	NA	NA	NA	NA	0,432	low
SRSF9-PHF6	0,3	NA	4	3	2	0	0,617926725	0,498124364	4	4	18	5	1	2	1	1	1	8	0	0	0	NA	NA	NA	NA	high
SF3A3-NAA15	0,4	NA	4	3	0	1	0,709674799	0,862334929	4	4	14	8	1	2	1	1	0	0	0	0	2	NA	NA	NA	0,895	high
MATR3-RRP9	0,3	NA	4	4	0	1	0,356114678	0,558248153	4	4	17	10	1	2	1	1	0	0	0	2	0	NA	NA	NA	NA	low
ABT1-CEBPZ	0,3	NA	4	4	0	3	0,549898051	0,777344594	4	4	13	14	1	1	1	1	0	0	0	0	NA	NA	NA	NA	0,637	high
U2AF2-TIAL1	0,3	NA	0	4	0	0	0,668098217	0,799757298	4	4	18	18	1	1	1	1	2	2	0	0	28	0	NA	NA	0,766	high
HNRNPA1-SRFBP1	0,3	NA	4	4	0	0	0,631219354	0,730837967	4	4	18	10	1	1	1	1	15	0	0	0	0	NA	0	NA	NA	low
U2AF2-SART3	0,3	NA	0	3	0	0	0,88658507	0,872697607	4	4	18	13	1	1	1	1	2	1	0	0	11	NA	NA	NA	0,979	high
MATR3-GEMIN5	0,4	NA	4	4	0	0	0,887276472	0,759970516	4	4	17	10	1	2	1	1	0	1	0	0	0	NA	NA	NA	NA	high
PPIL4-FASTKD2	0,3	NA	4	3	0	0	0,571719313	0,542528187	4	4	16	14	1	1	1	1	0	2	0	0	NA	2	NA	NA	NA	high
MAGOH-SRP68	0,3	NA	4	4	0	0	0,601015339	0,813291883	4	4	7	7	1	2	1	1	0	0	1	0	NA	NA	NA	NA	0,952	high
SNRNP200-METAP2	0,3	NA	4	4	0	0	0,694608539	0,587496644	4	4	12	5	1	2	1	1	1	4	0	0	NA	NA	NA	NA	0,853	high
SRP68-FASTKD1	0,5	NA	4	2	0	0	0,253682761	0,17575413	4	1	7	8	2	1	1	1	0	0	0	1	NA	NA	NA	NA	NA	low
HNRNPA1-PUS1	0,3	0,1	4	1	0	0	0,504273927	0,644719091	4	4	18	8	1	1	1	1	15	0	0	6	0	NA	0	NA	0,725	high
FUS-DDX19B	0,3	NA	4	4	0	0	0,044524224	0,297884125	0	3	18	3	1	1	1	1	10	0	0	0	0	NA	NA	NA	0,108	low
MATR3-DDX28	0,3	NA	4	4	0	0	0,322899069	0,521462563	4	4	17	12	1	1	1	1	0	0	0	1	0	NA	NA	NA	0,223	low
SAFB2-MATR3	0,3	NA	4	4	0	0	0,214702107	0,341439053	4	4	16	17	1	1	1	1	3	0	0	0	NA	0	NA	NA	0,867	high
TAF15-SAFB2	0,3	NA	4	4	0	0	0,546015699	0,408907736	4	4	16	16	1	1	1	1	1	3	0	0	0	NA	NA	NA	0,771	high
AKAP1-ZNF622	0,3	NA	4	4	0	0	0,23407734	-0,087780067	4	0	13	9	1	1	1	1	1	0	0	0	0	NA	NA	NA	NA	low
RPS10-GTF2F1	0,5	NA	4	4	0	0	0,399846619	0,756580948	4	4	13	8	1	2	1	1	0	0	0	0	NA	0	NA	NA	NA	low
RPS3A-SLTM	0,3	NA	4	4	0	0	0,146762166	0,367328456	3	4	13	18	1	1	1	1	1	0	0	0	NA	0	NA	NA	NA	low
TIA1-SRFBP1	0,3	NA	4	4	0	0	0,649998312	-0,073553241	4	0	17	10	1	1	1	1	7	0	0	0	0	NA	NA	NA	NA	high
CNOT7-ABT1	0,3	NA	3	4	0	0	0,344711483	0,730273367	4	4	4	13	1	1	1	1	1	0	0	0	NA	NA	NA	NA	NA	low
SRSF1-EXOSC9	0,4	0,1	0	4	0	0	0,630795083	0,753817647	4	4	18	8	1	1	1	1	10	0	5	0	0	NA	NA	NA	0,383	low
SSB-PCBP2	0,4	NA	4	4	0	2	0,641455629	0,792280493	4	4	17	16	1	1	1	1	3	6	0	0	0	0	NA	NA	0,241	low
PCBP2-UPF1	0,3	NA	4	1	2	0	0,596193999	0,442310452	4	4	16	15	1	1	1	1	6	4	0	0	2	0	NA	NA	NA	low
SRSF1-DNAJC21	0,4	NA	0	4	0	0	0,796854284	0,805956908	4	4	18	5	1	1	1	1	10	1	5	0	0	NA	NA	NA	NA	low
SFPQ-RTF1	0,3	NA	4	4	2	0	0,581572565	0,435870718	4	4	19	7	1	1	1	1	7	0	0	0	0	NA	NA	NA	0,142	low
SFPQ-SART3	0,4	NA	4	3	2	0	0,722020801	0,669974555	4	4	19	13	1	1	1	1	7	1	0	0	0	NA	NA	NA	0,401	low
SNRNP200-RBM25	0,3	0,1	4	4	0	1	0,715562273	0,577804398	4	4	12	15	1	1	1	1	1	0	0	0	NA	NA	NA	NA	0,522	low
FMR1-NUP35	0,6	0,1	0	4	0	0	0,468305699	0,186955857	4	1	12	3	1	2	1	0	2	0	0	0	NA	NA	NA	NA	0,119	low
GPKOW-XRN2	0,4	NA	4	4	0	1	0,547979683	0,842567777	4	4	3	14	1	1	0	1	0	3	0	0	NA	0	NA	NA	NA	high
FUS-LARP7	0,5	NA	4	1	0	0	0,247592128	0,33838791	4	4	18	16	1	1	1	1	10	1	0	0	0	2	NA	NA	0,44	low
HNRNPC-SUCLG1	0,4	NA	4	4	0	0	0,215468791	0,535790565	4	4	18	3	1	2	1	1	0	NA	0	NA	0	NA	1	NA	NA	high
SNRNP200-PPIG	0,3	0,2	4	0	0	0	0,732082217	0,778513559	4	4	12	12	1	2	1	1	1	0	0	0	NA	65	NA	NA	NA	low
MAGOH-HNRNPM	0,3	NA	4	2	0	0	0,619492775	0,806143898	4	4	7	18	1	1	1	1	0	5	1	0	NA	0	NA	NA	0,945	high
BCCIP-CCAR2	0,3	NA	4	0	0	0	0,399699309	0,816462812	4	4	4	10	2	1	1	1	7	12	0	0	0	NA	NA	NA	NA	high
FUS-FASTKD1	0,3	NA	4	2	0	0	0,425932895	0,33298082	4	4	18	8	1	1	1	1	10	0	0	1	0	NA	NA	NA	NA	low
LARP4-PPIL4	0,3	NA	2	4	0	0	0,556506249	0,531814657	4	4	17	16	1	1	1	1	2	0	1	0	0	NA	NA	NA	NA	high
RTF1-TRIM56	0,3	NA	4	3	0	0	0,758431007	0,655187853	4	4	7	10	1	2	1	1	0	2	0	0	NA	NA	NA	NA	NA	low
SF3A3-TFIP11	0,3	0,1	4	4	0	0	0,398673761	0,7227332	4	4	14	5	1	1	1	0	0	1	0	1	0	NA	NA	NA	0,997	high
AQR-UPF1	0,3	0,3	2	1	0	0	0,562271592	0,590337973	4	4	16	15	2	1	1	1	0	4	0	0	28	0	NA	NA	0,12	low
NUFIP2-SUPV3L1	0,3	0,2	4	4	0	0	0,102329627	0,543073404	2	4	14	13	1	1	1	1	0	0	0	0	NA	1	NA	NA	NA	low
SRSF5-SMNDC1	0,4	0,1	4	0	0	0	0,570516948	0,091691149	4	0	17	9	1	1	1	1	3	0	0	0	NA	2	NA	NA	0,702	high
SNRNP200-DDX3X	0,3	NA	4	0	0	0	0,5977897	0,632392057	4	4	12	15	1	1	1	1	1	15	0	0	NA	7	NA	NA	1	high
WDR3-HNRNPU	0,3	NA	4	4	0	0	0,640151778	0,70083418	4	4	12	14	1	1	1	1	3	0	1	0	NA	0	NA	NA	0,984	high
FAM120A-GEMIN5	0,3	NA	4	4	0	0	0,742845375	0,792131049	4	4	14	10	2	2	1	1	2	1	0	0	0	NA	NA	NA	NA	high
UCHL5-TRIM56	0,4	NA	4	3	0	0	0,576267844	0,486769959	4	4	3	10	2	2	1	1	3	2	0	0	0	NA	NA	NA	NA	low
SFPQ-CNOT7	0,3	NA	4	3	2	0	0,43527555	0,365293405	4	4	19	4	1	1	1	1	7	1	0	0	0	NA	NA	NA	NA	low
YWHAG-SRFBP1	0,4	NA	4	4	0	0	0,772691157	0,814226357	4	4	5	10	2	1	1	1	6	0	0	0	NA	NA	NA	NA	NA	low
SFPQ-RBM34	0,4	0,1	4	4	2	0	0,554544285	0,597246481	4	4	19	18	1	1	1	1	7	0	0	0	0	NA	NA	NA	0,678	high
CCAR1-LARP7	0,3	NA	4	1	0	0	0,558854059	0,482517891	4	4	11	16	1	1	1	1	2	1	0	0	NA	1	NA	NA	0,16	low
FUBP3-SNRNP200	0,4	NA	4	4	0	0	0,65112911	0,592768771	4	4	16	12	1	1	1	1	1	1	0	0	0	NA	NA	NA	0,556	high
PCBP2-FMR1	0,3	NA	4	0	2	0	0,533617735	0,414800572	4	4	16	12	1	1	1	1	6	2	0	0	0	NA	NA	NA	NA	low
ESF1-CNOT7	0,4	NA	4	3	0	0	0,650614328	0,801643805	4	4	12	4	1	1	1	1	0	1	0	0	NA	NA	NA	NA	0,576	high
PRPF6-CCAR1	0,3	NA	4	4	0	0	0,450151779	0,485906661	4	4	9	11	1	1	1	1	1	2	0	0	NA	NA	NA	NA	0,255	low
RBM27-EIF4G2	0,3	NA	4	4	0	0	0,844012626	0,896847563	4	4	15	12	1	1	1	1	0	2	0	0	NA	NA	NA	NA	0,713	high
SNRNP200-DDX1	0,3	NA	4	4	0	0	0,82030046	0,773309376	4	4	12	12	1	1	1	1	1	4	0	0	NA	NA	NA	NA	0,511	low
AGO1-RBM34	0,3	NA	4	4	0	0	0,243698165	0,266124409	4	3	6	18	1	1	1	1	7	0	0	0	NA	NA	NA	NA	NA	low
EIF4G1-FASTKD1	0,5	NA	0	2	0	0	0,151793068	0,111435761	3	0	13	8	1	1	1	1	6	0	1	1	NA	NA	NA	NA	NA	low
SF3B1-UPF1	0,4	NA	4	1	0	0	0,639719902	0,510764807	4	4	15	15	1	1	1	1	7	4	0	0	NA	0	NA	NA	0,971	high
SNRNP200-HNRNPM	0,3	NA	4	2	0	0	0,777397093	0,688207826	4	4	12	18	1	1	1	1	1	5	0	0	NA	0	NA	NA	0,982	high
HNRNPUL1-AKAP8L	0,5	NA	4	4	0	0	0,677640919	0,207019271	4	2	11	11	1	1	1	1	0	0	0	0	0	NA	NA	NA	NA	high
SF3A3-MATR3	0,3	NA	4	4	0	0	0,73474003	0,798010221	4	4	14	17	1	1	1	1	0	0	0	0	28	0	NA	NA	0,111	low
U2AF2-XRCC6	0,3	NA	0	4	0	0	0,704834626	0,758075636	4	4	18	13	1	1	1	1	2	30	0	0	1	0	NA	NA	0,22	low
SFPQ-FMR1	0,4	0,4	4	0	2	0	0,39836112	0,381657893	4	4	19	12	1	1	1	1	7	2	0	0	0	NA	NA	NA	0,299	low
METAP2-NIP7	0,3	NA	4	4	0	1	0,563570053	0,756330736	4	4	5	11	2	1	1	1	4	0	0	0	NA	0	NA	NA	0,733	high
SAFB2-U2AF2	0,3	0,1	4	0	0	0	0,429310402	0,56008203	4	4	16	18	1	1	1	1	3	2	0	0	NA	3	NA	NA	0,891	high
FAM120A-PARN	0,4	NA	4	4	0	0	0,681842631	0,733656658	4	4	14	9	2	1	1	1	2	1	0	0	0	NA	NA	NA	NA	high
FAM120A-PHF6	0,3	NA	4	3	0	0	0,799764315	0,64850435	4	4	14	5	2	2	1	1	2	8	0	0	0	NA	NA	NA	NA	high
GPKOW-EIF4A3	0,3	NA	4	4	0	2	0,645268406	0,692512387	4	4	3	14	1	1	0	1	0	3	0	0	NA	NA	NA	NA	0,338	low
RTF1-G3BP1	0,4	0,1	4	4	0	0	0,696685462	0,639122439	4	4	7	17	1	1	1	1	0	6	0	0	NA	4	NA	NA	0,416	low
TIAL1-LARP7	0,4	NA	4	1	0	0	0,365060845	0,646443033	4	4	18	16	1	1	1	1	2	1	0	0	0	0	NA	NA	0,633	high
HNRNPD-DDX52	0,4	NA	3	4	0	0	0,701018309	0,752007991	4	4	17	15	1	1	1	1	6	0	0	0	NA	0	NA	NA	0,422	low
HNRNPK-KRR1	0,3	NA	4	0	0	0	0,85408185	0,859911884	4	4	18	16	1	1	1	1	19	0	0	0	0	NA	NA	NA	0,771	high
SNRNP200-KHSRP	0,3	NA	4	4	0	0	0,793899697	0,848257193	4	4	12	16	1	1	1	1	1	4	0	0	NA	0	NA	NA	0,844	high
SNRNP200-SSB	0,3	NA	4	4	0	0	0,750162656	0,702368354	4	4	12	17	1	1	1	1	1	3	0	0	NA	0	NA	NA	0,716	high
SSB-PRPF6	0,3	NA	4	4	0	0	0,573246116	0,711568179	4	4	17	9	1	1	1	1	3	1	0	0	0	NA	NA	NA	0,577	high
AKAP1-GPKOW	0,3	NA	4	4	0	0	0,44630422	0,177461561	4	1	13	3	1	1	1	0	1	0	0	0	0	NA	NA	NA	NA	low
RBM34-MARK2	0,3	NA	4	0	0	0	0,319432541	0,712147299	4	4	18	3	1	2	1	1	0	NA	0	NA	NA	NA	NA	NA	0,238	low
SNRNP200-ILF3	0,3	0,4	4	0	0	0	0,803275814	0,698821769	4	4	12	16	1	1	1	1	1	3	0	0	NA	0	NA	NA	NA	low
RPL23A-HNRNPU	0,4	NA	4	4	0	0	0,341748787	0,803418572	4	4	12	14	1	1	1	1	0	0	0	0	NA	0	NA	NA	0,997	high
SUGP2-RBM27	0,4	NA	4	4	0	0	0,160600184	-0,001883396	4	0	15	15	1	1	1	1	0	0	0	0	0	NA	NA	NA	NA	low
SNRNP200-SART3	0,3	NA	4	3	0	0	0,849130653	0,79819761	4	4	12	13	1	1	1	1	1	1	0	0	NA	NA	NA	NA	0,936	high
HNRNPF-SMNDC1	0,4	NA	4	0	1	0	0,885244943	0,841946197	4	4	18	9	1	1	1	1	1	0	0	0	NA	4	NA	NA	0,946	high
SNRNP200-NIP7	0,4	NA	4	4	0	1	0,550294536	0,538279249	4	4	12	11	1	1	1	1	1	0	0	0	NA	0	NA	NA	0,501	low
PUM2-PUM1	0,3	0,3	4	0	0	0	0,825854917	0,851822264	4	4	17	16	1	1	1	1	0	1	0	0	NA	NA	NA	NA	0,814	high
HNRNPC-AUH	0,4	NA	4	2	0	0	0,246014998	0,216583003	4	2	18	3	1	2	1	1	0	NA	0	NA	8	NA	0	NA	NA	low
CNOT7-MATR3	0,4	0,2	3	4	0	0	0,711569734	0,783118281	4	4	4	17	1	1	1	1	1	0	0	0	NA	0	NA	NA	0,104	low
SMNDC1-PHF6	0,5	NA	0	3	0	0	0,772175069	0,381954314	4	4	9	5	1	2	1	1	0	8	0	0	0	NA	NA	NA	NA	low
NUFIP2-ETF1	0,3	NA	4	4	0	2	0,70621684	0,729148642	4	4	14	8	1	1	1	1	0	0	0	0	NA	NA	NA	NA	NA	high
HNRNPU-FMR1	0,3	NA	4	0	0	0	0,57232738	0,223612019	4	2	14	12	1	1	1	1	0	2	0	0	0	NA	NA	NA	0,782	high
LSM11-NUFIP2	0,3	NA	4	4	0	0	0,571546651	0,20395468	4	2	7	14	1	1	1	1	NA	0	NA	0	0	NA	NA	NA	NA	high
SNRNP200-XRN2	0,3	NA	4	4	0	1	0,773533287	0,722185938	4	4	12	14	1	1	1	1	1	3	0	0	NA	0	NA	NA	NA	low
UTP3-DDX19B	0,3	NA	2	4	0	0	0,441275694	0,654517373	4	4	11	3	1	1	1	1	0	0	1	0	NA	NA	NA	NA	0,718	high
UTP18-MARK2	0,4	NA	4	0	0	0	0,441434853	0,668780294	4	4	13	3	2	2	1	1	0	NA	0	NA	1	NA	NA	NA	0,122	low
RBFOX2-DNAJC21	0,3	NA	4	4	0	0	0,666750232	0,641552956	4	4	17	5	1	1	1	1	4	1	1	0	0	NA	0	NA	NA	high
SNRNP200-MATR3	0,3	0,1	4	4	0	0	0,821568116	0,763207598	4	4	12	17	1	1	1	1	1	0	0	0	NA	0	NA	NA	0,447	low
TAF15-NUFIP2	0,3	0,1	4	4	0	0	0,599562138	0,580182978	4	4	16	14	1	1	1	1	1	0	0	0	0	NA	NA	NA	NA	low
XRN2-SMNDC1	0,4	0,4	4	0	1	0	0,861154053	0,861743178	4	4	14	9	1	1	1	1	3	0	0	0	0	2	NA	NA	NA	high
DNAJC21-DAZAP1	0,3	NA	4	1	0	0	0,610958382	0,662044378	4	4	5	16	1	1	1	1	1	0	0	0	NA	NA	NA	NA	0,133	low
SF3A3-RTF1	0,3	NA	4	4	0	0	0,651433384	0,711007227	4	4	14	7	1	1	1	1	0	0	0	0	3	NA	NA	NA	0,917	high
TARDBP-ZNF622	0,4	NA	0	4	0	0	0,137382973	0,116316482	2	0	17	9	1	1	1	1	3	0	0	0	NA	NA	NA	NA	0,169	low
AKAP1-PRPF6	0,3	NA	4	4	0	0	0,355550829	0,377206295	4	4	13	9	1	1	1	1	1	1	0	0	0	NA	NA	NA	NA	low
HNRNPUL1-DDX47	0,4	NA	4	0	0	0	0,664646753	0,767456708	4	4	11	11	1	1	1	1	0	0	0	1	0	NA	NA	NA	0,373	low
SF3A3-MTPAP	0,4	NA	4	4	0	0	0,67536346	0,768302919	4	4	14	11	1	1	1	1	0	0	0	0	0	NA	NA	NA	0,147	low
NUFIP2-MTPAP	0,3	0,3	4	4	0	0	0,748345569	0,700725872	4	4	14	11	1	1	1	1	0	0	0	0	NA	NA	NA	NA	NA	low
HNRNPUL1-GTF2F1	0,3	NA	4	4	0	0	0,743835272	0,868109555	4	4	11	8	1	2	1	1	0	0	0	0	0	6	NA	NA	0,247	low
RAVER1-ESF1	0,3	NA	4	4	0	0	0,745292467	0,694192853	4	4	15	12	1	1	1	1	0	0	0	0	NA	NA	NA	NA	NA	low
SNRNP200-FIP1L1	0,3	NA	4	0	0	0	0,721800144	0,751397124	4	4	12	13	1	1	1	1	1	1	0	0	NA	NA	NA	NA	NA	low
TRIM56-DDX59	0,3	NA	3	4	0	0	0,396264859	0,446505715	4	4	10	3	2	1	1	1	2	1	0	0	NA	0	NA	NA	NA	low
HNRNPUL1-MATR3	0,3	0,1	4	4	0	0	0,748145319	0,811209465	4	4	11	17	1	1	1	1	0	0	0	0	2	0	NA	NA	NA	low
NUFIP2-NUP35	0,3	0,2	4	4	0	0	0,626536695	0,649481501	4	4	14	3	1	2	1	0	0	0	0	0	NA	NA	NA	NA	NA	low
GPKOW-UPF1	0,3	NA	4	1	0	0	0,522294568	0,365076789	4	4	3	15	1	1	0	1	0	4	0	0	NA	0	NA	NA	0,223	low
